# Supplementary material for: Development and Validation of an m6A-Derived Prognostic Signature in Lung Adenocarcinoma
Source: J Cancer. 2026 May 29;17(6):1134–54. doi: 10.7150/jca.134792 (PMC13280634; doi:10.7150/jca.134792)
Supplement: Supplementary file 2 — Supplementary tables. [file jcav17p1134s2.xlsx]

## Sheet: Supplementary Table S1
Gene Symbol	Description	Category	Uniprot ID	Gifts	GC Id	Relevance score	GeneCards Link
GPM6A	Glycoprotein M6A	Protein Coding	P51674	47	GC04M175632	24.7128276824951	https://www.genecards.org/cgi-bin/carddisp.pl?gene=GPM6A
METTL3	Methyltransferase 3, N6-Adenosine-Methyltransferase Complex Catalytic Subunit	Protein Coding	Q86U44	54	GC14M021498	22.0402488708496	https://www.genecards.org/cgi-bin/carddisp.pl?gene=METTL3
VIRMA	Vir Like M6A Methyltransferase Associated	Protein Coding	Q69YN4	46	GC08M094496	20.9693927764893	https://www.genecards.org/cgi-bin/carddisp.pl?gene=VIRMA
FTO	FTO Alpha-Ketoglutarate Dependent Dioxygenase	Protein Coding	Q9C0B1	59	GC16P097259	16.8152370452881	https://www.genecards.org/cgi-bin/carddisp.pl?gene=FTO
YTHDF2	YTH N6-Methyladenosine RNA Binding Protein F2	Protein Coding	Q9Y5A9	50	GC01P053491	14.536337852478	https://www.genecards.org/cgi-bin/carddisp.pl?gene=YTHDF2
METTL14	Methyltransferase 14, N6-Adenosine-Methyltransferase Non-Catalytic Subunit	Protein Coding	Q9HCE5	50	GC04P118685	11.1561136245728	https://www.genecards.org/cgi-bin/carddisp.pl?gene=METTL14
YTHDF1	YTH N6-Methyladenosine RNA Binding Protein F1	Protein Coding	Q9BYJ9	48	GC20M063195	10.7253932952881	https://www.genecards.org/cgi-bin/carddisp.pl?gene=YTHDF1
YTHDF3	YTH N6-Methyladenosine RNA Binding Protein F3	Protein Coding	Q7Z739	48	GC08P063168	10.391209602356	https://www.genecards.org/cgi-bin/carddisp.pl?gene=YTHDF3
ALKBH5	AlkB Homolog 5, RNA Demethylase	Protein Coding	Q6P6C2	47	GC17P018183	10.2516145706177	https://www.genecards.org/cgi-bin/carddisp.pl?gene=ALKBH5
YTHDC1	YTH N6-Methyladenosine RNA Binding Protein C1	Protein Coding	Q96MU7	49	GC04M068310	8.19789981842041	https://www.genecards.org/cgi-bin/carddisp.pl?gene=YTHDC1
WTAP	WT1 Associated Protein	Protein Coding	Q15007	51	GC06P159725	7.37115669250488	https://www.genecards.org/cgi-bin/carddisp.pl?gene=WTAP
YTHDC2	YTH N6-Methyladenosine RNA Binding Protein C2	Protein Coding	Q9H6S0	51	GC05P113513	6.35092067718506	https://www.genecards.org/cgi-bin/carddisp.pl?gene=YTHDC2
IGF2BP2	Insulin Like Growth Factor 2 MRNA Binding Protein 2	Protein Coding	Q9Y6M1	58	GC03M185643	6.1152606010437	https://www.genecards.org/cgi-bin/carddisp.pl?gene=IGF2BP2
IGF2BP1	Insulin Like Growth Factor 2 MRNA Binding Protein 1	Protein Coding	Q9NZI8	54	GC17P123324	6.03571748733521	https://www.genecards.org/cgi-bin/carddisp.pl?gene=IGF2BP1
HNRNPA2B1	Heterogeneous Nuclear Ribonucleoprotein A2/B1	Protein Coding	P22626	59	GC07M026174	5.67204284667969	https://www.genecards.org/cgi-bin/carddisp.pl?gene=HNRNPA2B1
RBM15	RNA Binding Motif Protein 15	Protein Coding	Q96T37	50	GC01P110338	4.98012495040894	https://www.genecards.org/cgi-bin/carddisp.pl?gene=RBM15
IGF2BP3	Insulin Like Growth Factor 2 MRNA Binding Protein 3	Protein Coding	O00425	55	GC07M023633	4.87399196624756	https://www.genecards.org/cgi-bin/carddisp.pl?gene=IGF2BP3
SRSF3	Serine And Arginine Rich Splicing Factor 3	Protein Coding	P84103	51	GC06P144907	4.85648488998413	https://www.genecards.org/cgi-bin/carddisp.pl?gene=SRSF3
ASXL1	ASXL Transcriptional Regulator 1	Protein Coding	Q8IXJ9	56	GC20P042191	4.48293972015381	https://www.genecards.org/cgi-bin/carddisp.pl?gene=ASXL1
ZC3H13	Zinc Finger CCCH-Type Containing 13	Protein Coding	Q5T200	44	GC13M045954	4.30588388442993	https://www.genecards.org/cgi-bin/carddisp.pl?gene=ZC3H13
PCIF1	Phosphorylated CTD Interacting Factor 1	Protein Coding	Q9H4Z3	41	GC20P045934	4.30222606658936	https://www.genecards.org/cgi-bin/carddisp.pl?gene=PCIF1
RBM15B	RNA Binding Motif Protein 15B	Protein Coding	Q8NDT2	40	GC03P051391	4.25781106948853	https://www.genecards.org/cgi-bin/carddisp.pl?gene=RBM15B
SENP1	SUMO Specific Peptidase 1	Protein Coding	Q9P0U3	52	GC12M048042	4.19418621063232	https://www.genecards.org/cgi-bin/carddisp.pl?gene=SENP1
ELAVL1	ELAV Like RNA Binding Protein 1	Protein Coding	Q15717	55	GC19M007958	4.04388236999512	https://www.genecards.org/cgi-bin/carddisp.pl?gene=ELAVL1
HNRNPC	Heterogeneous Nuclear Ribonucleoprotein C	Protein Coding	P07910	55	GC14M027381	3.88563060760498	https://www.genecards.org/cgi-bin/carddisp.pl?gene=HNRNPC
RBM33	RNA Binding Motif Protein 33	Protein Coding	Q96EV2	42	GC07P155644	3.86311054229736	https://www.genecards.org/cgi-bin/carddisp.pl?gene=RBM33
MATR3	Matrin 3	Protein Coding	P43243	55	GC05P139274	3.74623489379883	https://www.genecards.org/cgi-bin/carddisp.pl?gene=MATR3
MPND	MPN Domain Containing	Protein Coding	Q8N594	41	GC19P004343	3.72368979454041	https://www.genecards.org/cgi-bin/carddisp.pl?gene=MPND
PABPC1	Poly(A) Binding Protein Cytoplasmic 1	Protein Coding	P11940	54	GC08M100685	3.39797353744507	https://www.genecards.org/cgi-bin/carddisp.pl?gene=PABPC1
METTL16	Methyltransferase 16, RNA N6-Adenosine	Protein Coding	Q86W50	41	GC17M002405	3.33061242103577	https://www.genecards.org/cgi-bin/carddisp.pl?gene=METTL16
METTL4	Methyltransferase 4, N6-Adenosine	Protein Coding	Q8N3J2	40	GC18M002527	3.2656397819519	https://www.genecards.org/cgi-bin/carddisp.pl?gene=METTL4
RIGI	RNA Sensor RIG-I	Protein Coding	O95786	60	GC09M032534	2.87116408348083	https://www.genecards.org/cgi-bin/carddisp.pl?gene=RIGI
SRSF10	Serine And Arginine Rich Splicing Factor 10	Protein Coding	O75494	47	GC01M023964	2.84858369827271	https://www.genecards.org/cgi-bin/carddisp.pl?gene=SRSF10
ADCY3	Adenylate Cyclase 3	Protein Coding	O60266	60	GC02M024819	2.77842283248901	https://www.genecards.org/cgi-bin/carddisp.pl?gene=ADCY3
TUG1	Taurine Up-Regulated 1	Protein Coding	A0A6I8PU40	34	GC22P030969	2.72005748748779	https://www.genecards.org/cgi-bin/carddisp.pl?gene=TUG1
DGCR8	DGCR8 Microprocessor Complex Subunit	Protein Coding	Q8WYQ5	56	GC22P020080	2.54030466079712	https://www.genecards.org/cgi-bin/carddisp.pl?gene=DGCR8
RIDA	Reactive Intermediate Imine Deaminase A Homolog	Protein Coding	P52758	42	GC08M098103	2.52536964416504	https://www.genecards.org/cgi-bin/carddisp.pl?gene=RIDA
NXF1	Nuclear RNA Export Factor 1	Protein Coding	Q9UBU9	52	GC11M128861	2.51685786247253	https://www.genecards.org/cgi-bin/carddisp.pl?gene=NXF1
CBLL1	Cbl Proto-Oncogene Like 1	Protein Coding	Q75N03	46	GC07P107743	2.49380540847778	https://www.genecards.org/cgi-bin/carddisp.pl?gene=CBLL1
ALKBH1	AlkB Homolog 1, Histone H2A Dioxygenase	Protein Coding	Q13686	47	GC14M077672	2.44102621078491	https://www.genecards.org/cgi-bin/carddisp.pl?gene=ALKBH1
CD274	CD274 Molecule	Protein Coding	Q9NZQ7	58	GC09P005450	2.15571904182434	https://www.genecards.org/cgi-bin/carddisp.pl?gene=CD274
ZCCHC4	Zinc Finger CCHC-Type Containing 4	Protein Coding	Q9H5U6	39	GC04P025953	2.13036704063416	https://www.genecards.org/cgi-bin/carddisp.pl?gene=ZCCHC4
ADAL	Adenosine Deaminase Like	Protein Coding	Q6DHV7	41	GC15P043330	2.09772443771362	https://www.genecards.org/cgi-bin/carddisp.pl?gene=ADAL
ADCY5	Adenylate Cyclase 5	Protein Coding	O95622	60	GC03M123282	2.01917290687561	https://www.genecards.org/cgi-bin/carddisp.pl?gene=ADCY5
ADCY10	Adenylate Cyclase 10	Protein Coding	Q96PN6	56	GC01M167809	2.01917290687561	https://www.genecards.org/cgi-bin/carddisp.pl?gene=ADCY10
ADCY2	Adenylate Cyclase 2	Protein Coding	Q08462	52	GC05P007396	2.01917290687561	https://www.genecards.org/cgi-bin/carddisp.pl?gene=ADCY2
METTL5	Methyltransferase 5, N6-Adenosine	Protein Coding	Q9NRN9	47	GC02M169901	2.00878667831421	https://www.genecards.org/cgi-bin/carddisp.pl?gene=METTL5

## Sheet: Supplementary Table S2
id	logFC	AveExpr	t	P.Value	adj.P.Val	B
IGF2BP3	2.1033	1.74004	20.4941	3.53E-68	6.86E-64	144.19
MCM2	1.3216	4.00696	16.6691	6.45E-50	6.26E-46	102.645
BRCA1	1.0452	2.55643	15.9704	1.12E-46	7.26E-43	95.2703
CLSPN	1.09058	1.98865	15.6455	3.48E-45	1.69E-41	91.8751
KIF4A	1.44577	3.47346	14.7417	4.33E-41	1.05E-37	82.5585
FOXM1	1.48448	3.87143	14.6486	1.13E-40	2.19E-37	81.6105
TOP2A	1.55444	5.51669	14.5998	1.87E-40	3.30E-37	81.1144
CIP2A	1.13619	2.64345	14.5173	4.36E-40	6.04E-37	80.2779
NCAPG2	1.01975	3.69559	14.4821	6.25E-40	8.08E-37	79.9217
TPX2	1.61848	5.17734	14.4381	9.80E-40	1.19E-36	79.4769
CKAP2L	1.1916	2.42353	14.4146	1.25E-39	1.42E-36	79.2384
RAD54L	1.05473	1.94885	14.4078	1.34E-39	1.44E-36	79.1707
MKI67	1.40459	3.93339	14.3454	2.53E-39	2.45E-36	78.5403
CENPE	1.06203	2.07516	14.2913	4.39E-39	4.06E-36	77.9951
KIF23	1.2196	2.98403	14.2299	8.20E-39	6.92E-36	77.378
ANLN	1.52192	4.15664	14.1266	2.34E-38	1.82E-35	76.3411
ESPL1	1.21078	2.37824	14.0811	3.71E-38	2.77E-35	75.8853
NCAPH	1.20561	2.77066	14.0722	4.06E-38	2.92E-35	75.797
E2F7	1.03258	1.43073	14.0178	7.04E-38	4.71E-35	75.2535
BUB1B	1.24213	2.93026	13.9934	9.01E-38	5.83E-35	75.0094
NCAPG	1.30475	2.90131	13.8451	4.02E-37	2.52E-34	73.5327
CHEK1	1.14768	3.15818	13.821	5.12E-37	2.92E-34	73.2936
TTK	1.28366	2.69477	13.8176	5.30E-37	2.94E-34	73.2601
KIF18B	1.34795	2.9207	13.7655	8.94E-37	4.69E-34	72.7434
PRR11	1.2118	3.15161	13.7323	1.25E-36	6.37E-34	72.4147
KIF11	1.14876	3.80156	13.6682	2.37E-36	1.18E-33	71.781
ORC1	1.14495	2.79879	13.6577	2.63E-36	1.28E-33	71.6775
BUB1	1.22997	3.40851	13.6193	3.86E-36	1.83E-33	71.2983
KIF15	1.03099	2.33831	13.4244	2.68E-35	1.17E-32	69.3831
GTSE1	1.1505	2.96511	13.4234	2.71E-35	1.17E-32	69.3733
KIF2C	1.36098	3.89131	13.414	2.97E-35	1.26E-32	69.2813
CDCA5	1.29441	3.93722	13.3395	6.22E-35	2.48E-32	68.5527
RACGAP1	1.01393	4.48923	13.3387	6.26E-35	2.48E-32	68.5455
CDC6	1.27316	3.46913	13.3205	7.50E-35	2.91E-32	68.3675
IGF2BP2	1.48587	3.56751	13.3079	8.50E-35	3.23E-32	68.2444
MCM4	1.04462	5.17317	13.199	2.48E-34	8.65E-32	67.1847
ATAD2	1.0111	4.28571	13.1555	3.81E-34	1.28E-31	66.7624
DEPDC1	1.20294	2.27862	13.1477	4.11E-34	1.35E-31	66.6865
HMGA1	1.15412	8.19617	13.0818	7.86E-34	2.50E-31	66.0475
KIFC1	1.27717	4.44173	13.0793	8.05E-34	2.52E-31	66.0239
RRM2	1.30388	3.93941	13.0511	1.06E-33	3.22E-31	65.7509
KIF14	1.07762	2.13144	12.9988	1.77E-33	5.20E-31	65.2464
CDCA8	1.19428	4.43874	12.9713	2.31E-33	6.71E-31	64.9809
E2F8	1.00604	2.55326	12.9499	2.85E-33	8.02E-31	64.7753
SPAG5	1.1443	3.79385	12.89	5.11E-33	1.38E-30	64.1985
EXO1	1.18488	2.70502	12.8645	6.55E-33	1.72E-30	63.9537
RAD51AP1	1.11088	3.42499	12.786	1.40E-32	3.58E-30	63.2017
ASPM	1.13412	2.53008	12.6115	7.56E-32	1.81E-29	61.5384
PLK1	1.12688	3.58915	12.5537	1.32E-31	3.08E-29	60.9898
CCNA2	1.23862	4.03794	12.5223	1.78E-31	4.07E-29	60.6926
UHRF1	1.09095	3.13667	12.4731	2.85E-31	6.22E-29	60.2279
CENPF	1.23699	3.56274	12.4375	4.01E-31	8.46E-29	59.8918
DLGAP5	1.29038	3.56769	12.4303	4.30E-31	8.97E-29	59.8236
NDC80	1.17859	3.20247	12.3695	7.67E-31	1.55E-28	59.2511
CDC45	1.17436	3.26752	12.184	4.46E-30	8.49E-28	57.5136
CDC20	1.37169	5.35138	12.1691	5.14E-30	9.69E-28	57.374
HJURP	1.27936	3.40754	12.1302	7.41E-30	1.35E-27	57.0123
ZWINT	1.04767	5.18402	12.031	1.89E-29	3.27E-27	56.0907
MELK	1.29578	3.67431	11.9875	2.84E-29	4.83E-27	55.6881
FAM111B	1.05892	3.14991	11.9708	3.32E-29	5.55E-27	55.5339
IGF2BP1	1.43057	0.880017	11.7538	2.50E-28	3.86E-26	53.5388
MCM10	1.10467	2.34353	11.7469	2.67E-28	4.08E-26	53.4758
CENPA	1.2355	3.09326	11.5659	1.42E-27	1.90E-25	51.8281
FAM83D	1.15504	3.96782	11.5378	1.84E-27	2.43E-25	51.5732
CEP55	1.18823	4.1688	11.4729	3.33E-27	4.21E-25	50.9865
NEK2	1.21173	3.67623	11.4643	3.60E-27	4.51E-25	50.9091
KIF20A	1.05342	3.81491	11.4424	4.40E-27	5.48E-25	50.7118
MYBL2	1.54847	5.28789	11.383	7.56E-27	9.12E-25	50.1775
CTSV	1.29107	2.23025	11.379	7.84E-27	9.39E-25	50.1421
SKA1	1.07436	2.56331	11.3345	1.17E-26	1.36E-24	49.743
DEPDC1B	1.05328	2.53187	11.266	2.19E-26	2.43E-24	49.1303
CCNB2	1.09833	4.2443	11.2657	2.19E-26	2.43E-24	49.128
TRIP13	1.18357	4.01629	11.1868	4.47E-26	4.72E-24	48.4249
SLC2A1	1.37351	5.80505	11.1461	6.45E-26	6.71E-24	48.0635
TROAP	1.17325	3.05902	11.1279	7.60E-26	7.76E-24	47.9024
HMGA2	1.42772	1.03946	11.1252	7.78E-26	7.91E-24	47.8785
BIRC5	1.28083	4.64063	10.881	6.89E-25	6.40E-23	45.7292
CCNB1	1.0565	5.43526	10.8553	8.65E-25	8.00E-23	45.5043
C16orf89	-2.3359	6.94984	-10.793	1.50E-24	1.33E-22	44.9622
CYB5A	-1.01373	5.49417	-10.7918	1.52E-24	1.34E-22	44.9516
MAD2L1	1.00151	3.28985	10.7418	2.35E-24	2.02E-22	44.5175
AURKA	1.0499	4.38701	10.528	1.53E-23	1.22E-21	42.6747
TMEM125	-1.01254	6.82363	-10.5001	1.95E-23	1.50E-21	42.4363
UBE2C	1.43906	5.9369	10.3773	5.63E-23	4.09E-21	41.3901
CFAP221	-1.09855	2.20087	-10.3082	1.02E-22	7.11E-21	40.8056
PIMREG	1.04767	2.69616	10.3006	1.09E-22	7.54E-21	40.7412
AURKB	1.13611	3.95916	10.2999	1.09E-22	7.56E-21	40.7353
CCNE1	1.0562	3.18884	10.2798	1.30E-22	8.79E-21	40.5657
SLC22A31	-1.88726	6.12532	-10.2752	1.35E-22	9.08E-21	40.5268
CDK1	1.02887	4.4811	10.1824	2.98E-22	1.96E-20	39.7468
TMEM163	-1.26337	3.61867	-10.0993	6.04E-22	3.85E-20	39.052
SELENBP1	-1.28712	6.94458	-9.97508	1.72E-21	1.06E-19	38.0209
HOPX	-1.57853	6.2007	-9.9451	2.22E-21	1.34E-19	37.7733
AGR3	-1.98207	6.28606	-9.7483	1.14E-20	6.36E-19	36.1602
CTSH	-1.1551	6.44199	-9.59775	3.94E-20	2.08E-18	34.941
CXCL17	-1.6675	8.78487	-9.54659	5.98E-20	3.11E-18	34.5296
VSIG2	-1.68787	4.65096	-9.44904	1.32E-19	6.42E-18	33.7495
FOLR1	-1.81425	7.1125	-9.43048	1.54E-19	7.42E-18	33.6017
PFN2	1.16005	5.73726	9.41841	1.69E-19	8.14E-18	33.5056
NUF2	1.02316	3.30145	9.41171	1.79E-19	8.57E-18	33.4524
ADGRF4	1.2471	1.99228	9.3173	3.83E-19	1.78E-17	32.7048
CDKN3	1.01401	3.65233	9.30016	4.39E-19	2.02E-17	32.5696
CYP4B1	-1.96169	4.90475	-9.24842	6.64E-19	2.97E-17	32.1626
NAPSA	-2.01574	8.31019	-9.18078	1.14E-18	4.91E-17	31.633
IRX3	-1.17272	5.29855	-9.15372	1.41E-18	6.06E-17	31.4219
PLA2G10	-1.49351	3.38972	-9.12951	1.71E-18	7.26E-17	31.2333
SLC26A9	-1.63334	3.72743	-9.10987	2.00E-18	8.39E-17	31.0808
GPRC5C	-1.05021	5.00804	-9.10171	2.13E-18	8.91E-17	31.0173
KCNQ1	-1.08391	4.28532	-9.09796	2.19E-18	9.12E-17	30.9883
SCNN1B	-1.35832	5.04395	-9.06852	2.77E-18	1.13E-16	30.7601
PEBP4	-1.83465	4.03928	-9.03862	3.50E-18	1.40E-16	30.5289
CACNA2D2	-1.5323	3.59658	-9.03856	3.50E-18	1.40E-16	30.5284
SCGB3A2	-2.58479	7.21934	-8.9114	9.47E-18	3.60E-16	29.5513
SFTPD	-1.83315	5.64483	-8.8239	1.87E-17	6.82E-16	28.8848
INMT	-1.18375	3.88979	-8.81611	1.98E-17	7.20E-16	28.8256
FCER1A	-1.3907	3.07038	-8.81276	2.03E-17	7.38E-16	28.8002
GGTLC1	-1.79618	3.80552	-8.80213	2.21E-17	8.00E-16	28.7196
SCGB3A1	-2.51272	6.96666	-8.70539	4.64E-17	1.62E-15	27.9897
AQP3	-1.46239	8.26634	-8.67315	5.94E-17	2.04E-15	27.7477
RNASE1	-1.15103	10.0311	-8.66212	6.46E-17	2.19E-15	27.6651
SFTPB	-2.21163	11.1539	-8.64781	7.21E-17	2.41E-15	27.558
CD1C	-1.02053	2.54633	-8.64092	7.59E-17	2.52E-15	27.5065
GABRA3	1.01013	0.818161	8.63366	8.03E-17	2.66E-15	27.4522
SUSD2	-1.62251	5.51358	-8.59147	1.11E-16	3.60E-15	27.1376
SFTA2	-1.50124	7.8162	-8.52311	1.85E-16	5.89E-15	26.6303
DSP	1.18985	6.4009	8.51596	1.96E-16	6.15E-15	26.5774
WFDC2	-1.22792	9.20988	-8.50888	2.06E-16	6.46E-15	26.5251
C9orf152	-1.15404	4.18016	-8.42199	3.96E-16	1.18E-14	25.8854
MAGEA3	1.87976	1.48831	8.36491	6.06E-16	1.74E-14	25.4679
PGC	-2.8266	5.83732	-8.27358	1.19E-15	3.27E-14	24.8043
CD1E	-1.00709	2.14545	-8.23752	1.56E-15	4.19E-14	24.5438
CAPN8	-1.33928	5.16333	-8.23696	1.56E-15	4.21E-14	24.5397
SCTR	-1.42936	3.28136	-8.16467	2.65E-15	6.92E-14	24.0202
ATOH8	-1.16374	2.861	-8.15778	2.79E-15	7.25E-14	23.9708
AHCYL2	-1.01435	5.72996	-8.15365	2.88E-15	7.44E-14	23.9413
ALOX15B	-1.41198	5.05668	-8.0587	5.73E-15	1.41E-13	23.2649
SLC22A3	-1.23092	4.33627	-8.05182	6.03E-15	1.48E-13	23.2161
SEMA3A	1.04445	2.47953	8.02977	7.07E-15	1.72E-13	23.0599
MAGEA6	1.67404	1.31219	7.88469	2.00E-14	4.52E-13	22.0411
MUC1	-1.00932	8.73253	-7.71112	6.81E-14	1.42E-12	20.841
TPPP3	-1.11888	4.90898	-7.65416	1.01E-13	2.06E-12	20.4518
ACKR1	-1.05633	3.68274	-7.501	2.92E-13	5.47E-12	19.4165
SPDEF	-1.17851	5.37623	-7.48363	3.29E-13	6.09E-12	19.3002
IRX2	-1.40636	3.86003	-7.47358	3.53E-13	6.50E-12	19.233
C4BPA	-1.63597	6.74496	-7.46093	3.84E-13	7.03E-12	19.1485
JCHAIN	-1.25373	9.04951	-7.45066	4.12E-13	7.51E-12	19.08
SLPI	-1.3959	9.62223	-7.41524	5.25E-13	9.40E-12	18.8441
CFAP90	-1.00107	2.43097	-7.40845	5.49E-13	9.81E-12	18.799
IRX5	-1.00313	3.75719	-7.40648	5.57E-13	9.92E-12	18.786
GNG4	1.13219	1.66055	7.39732	5.93E-13	1.04E-11	18.7252
ADH1B	-1.20206	2.84305	-7.35484	7.90E-13	1.37E-11	18.4442
PRAME	1.61775	2.44726	7.34265	8.58E-13	1.48E-11	18.3637
FMO5	-1.01805	4.3905	-7.34178	8.63E-13	1.48E-11	18.358
PLA2G1B	-1.34624	2.94837	-7.30013	1.14E-12	1.93E-11	18.0841
NRGN	-1.07264	5.27891	-7.27121	1.39E-12	2.30E-11	17.8947
C1orf116	-1.13224	6.41248	-7.19056	2.37E-12	3.79E-11	17.3696
CLU	-1.07257	6.87549	-7.17947	2.55E-12	4.06E-11	17.2978
NKX2-1	-1.17642	6.6025	-7.16341	2.84E-12	4.47E-11	17.1939
MAGEC2	1.10357	0.779027	7.12405	3.68E-12	5.68E-11	16.9402
LMO3	-1.11863	4.54228	-7.11904	3.81E-12	5.84E-11	16.9079
PIGR	-1.84876	7.40222	-7.11677	3.86E-12	5.91E-11	16.8933
C7	-1.18465	4.51364	-7.03321	6.68E-12	9.87E-11	16.3589
ORM1	-1.34029	3.52637	-6.98365	9.22E-12	1.33E-10	16.0443
CD207	-1.33398	2.91114	-6.98329	9.25E-12	1.33E-10	16.042
ALPL	-1.2803	5.83036	-6.9407	1.22E-11	1.72E-10	15.7731
CD1A	-1.21761	2.87312	-6.89686	1.62E-11	2.24E-10	15.4978
CTSE	-1.67706	6.2975	-6.88656	1.73E-11	2.39E-10	15.4333
TPSB2	-1.04918	4.33126	-6.88294	1.77E-11	2.44E-10	15.4107
GKN2	-1.40788	2.34868	-6.85766	2.08E-11	2.84E-10	15.2528
FDCSP	-1.31588	3.45957	-6.84844	2.20E-11	3.00E-10	15.1954
ABCA3	-1.0996	5.93822	-6.82526	2.55E-11	3.44E-10	15.0513
FAM133A	1.04462	1.02699	6.77203	3.58E-11	4.74E-10	14.7217
SFTPA1	-2.09843	9.41	-6.74409	4.27E-11	5.57E-10	14.5496
CRYM	-1.19539	3.43184	-6.70441	5.49E-11	7.03E-10	14.3062
CHIA	-1.02182	1.73888	-6.60212	1.04E-10	1.27E-09	13.6843
SFTPA2	-2.00949	9.75017	-6.54941	1.44E-10	1.70E-09	13.367
LRRK2	-1.04081	3.64756	-6.53639	1.56E-10	1.83E-09	13.289
MAGEA12	1.22346	1.04176	6.51226	1.81E-10	2.09E-09	13.1447
ORM2	-1.16349	2.95975	-6.40597	3.46E-10	3.81E-09	12.5143
CSAG1	1.26911	1.21434	6.36513	4.43E-10	4.78E-09	12.2745
FOXA2	-1.105	4.32811	-6.36305	4.48E-10	4.83E-09	12.2623
GGT6	-1.05212	2.95518	-6.29467	6.75E-10	7.07E-09	11.8637
PDZK1IP1	-1.01545	6.71694	-6.27012	7.82E-10	8.07E-09	11.7215
CCL19	-1.04611	5.73116	-6.08466	2.33E-09	2.19E-08	10.6627
MSLN	-1.78627	6.82928	-6.04649	2.90E-09	2.68E-08	10.4481
HP	-1.34345	3.36466	-6.0369	3.07E-09	2.82E-08	10.3944
CRTAC1	-1.00968	3.54949	-6.01455	3.49E-09	3.17E-08	10.2695
KIF1A	1.02359	1.22673	6.00343	3.72E-09	3.36E-08	10.2075
AQP4	-1.24081	4.24442	-5.94279	5.26E-09	4.64E-08	9.87118
AQP1	-1.00135	7.37518	-5.89705	6.83E-09	5.88E-08	9.61943
CLIC6	-1.06028	6.04094	-5.8334	9.77E-09	8.18E-08	9.27193
SLC34A2	-1.10811	9.43177	-5.82945	9.99E-09	8.34E-08	9.25049
TMPRSS11E	1.18853	2.73119	5.7755	1.35E-08	1.10E-07	8.95867
DMBT1	-1.3471	4.12258	-5.7585	1.48E-08	1.20E-07	8.86724
SERPIND1	-1.11206	2.48436	-5.71022	1.94E-08	1.53E-07	8.60879
RASD1	-1.03174	6.32411	-5.66999	2.42E-08	1.87E-07	8.39491
WIF1	-1.26816	3.23025	-5.65186	2.67E-08	2.04E-07	8.29896
AGER	-1.0982	5.24973	-5.64976	2.70E-08	2.07E-07	8.28783
ERN2	-1.12937	2.46202	-5.58579	3.83E-08	2.85E-07	7.95154
CLDN2	-1.32761	3.0712	-5.57237	4.12E-08	3.04E-07	7.88143
MMP28	-1.00177	3.79287	-5.54043	4.89E-08	3.57E-07	7.7151
PEG10	1.13624	4.33136	5.51861	5.50E-08	3.99E-07	7.60197
PPP1R1B	-1.15144	4.23185	-5.50306	5.98E-08	4.29E-07	7.52158
CIMIP1	-1.25071	2.8091	-5.48477	6.59E-08	4.69E-07	7.42731
CLDN18	-1.30085	3.58054	-5.29812	1.76E-07	1.14E-06	6.48114
LTF	-1.12475	5.00506	-5.18703	3.11E-07	1.92E-06	5.93185
SERPINB5	1.01241	1.98268	5.09952	4.84E-07	2.88E-06	5.50651
SFTPC	-1.84295	6.49017	-5.06997	5.62E-07	3.29E-06	5.36435
SCGB1A1	-1.56092	4.4413	-5.00173	7.88E-07	4.50E-06	5.03895
TNNT1	1.06904	3.60512	4.99516	8.14E-07	4.64E-06	5.00782
CXCL14	-1.20937	5.73006	-4.90859	1.24E-06	6.81E-06	4.6012
UCHL1	1.05811	4.88419	4.82418	1.87E-06	9.88E-06	4.21098
AQP5	-1.30973	4.49752	-4.79379	2.16E-06	1.13E-05	4.07198
CLDN6	1.05688	2.12408	4.3809	1.44E-05	6.27E-05	2.2635
CRLF1	-1.0518	4.61831	-3.97662	8.02E-05	0.000296459	0.63918

## Sheet: Supplementary Table S3
Tag	Time	Status	RiskScore
TCGA-05-4249-01	50.7667	0	-0.10417
TCGA-05-4250-01	4.03333	1	1.03476544141679
TCGA-05-4382-01	20.2333	0	0.433487613299081
TCGA-05-4384-01	14.2	0	0.169723520314387
TCGA-05-4389-01	45.6333	0	0.316430189803013
TCGA-05-4390-01	37.5333	0	0.394049367255082
TCGA-05-4396-01	10.1	1	0.184359401916592
TCGA-05-4397-01	24.3667	1	0.35389284737198
TCGA-05-4398-01	47.7	0	0.363157082866791
TCGA-05-4402-01	8.13333	1	0.509810823168216
TCGA-05-4403-01	19.2667	0	0.332604899470967
TCGA-05-4405-01	20.3333	0	0.152131878930061
TCGA-05-4415-01	3.03333	1	1.54759505553551
TCGA-05-4417-01	15.1667	0	0.328861005554324
TCGA-05-4418-01	9.13333	1	1.05799751738263
TCGA-05-4420-01	30.4	0	0.602426730182454
TCGA-05-4422-01	12.1667	0	0.209427184367917
TCGA-05-4424-01	30.4333	0	0.291717266354002
TCGA-05-4425-01	22.3	0	0.150268243003074
TCGA-05-4426-01	26.3667	0	0.273790234907753
TCGA-05-4427-01	26.3667	0	0.312177969810576
TCGA-05-4430-01	25.3667	0	0.206453845334029
TCGA-05-4432-01	25.3667	0	0.200552909722349
TCGA-05-4433-01	24.3333	0	0.491519859090784
TCGA-05-4434-01	15.2333	1	0.718607153509841
TCGA-05-5420-01	15.2333	0	0.557918698976819
TCGA-05-5423-01	5.03333	0	0.175999574918746
TCGA-05-5425-01	29.4	0	0.742865666379658
TCGA-05-5428-01	22.3333	0	0.304658504506683
TCGA-05-5429-01	9.16667	1	0.496489349456912
TCGA-05-5715-01	2.06667	0	0.484287506646006
TCGA-35-4122-01	7.5	0	0.878865601952236
TCGA-35-4123-01	6.06667	0	0.599221067264845
TCGA-35-5375-01	8.8	0	0.354204079915868
TCGA-38-4625-01	99.1	0	0.870447083430615
TCGA-38-4626-01	122.467	0	0.088524574952582
TCGA-38-4627-01	38.2333	1	0.330385282737947
TCGA-38-4628-01	49.7333	1	0.359850380317551
TCGA-38-4629-01	28.8	1	0.792950354672245
TCGA-38-4630-01	35.7667	1	0.985502696449419
TCGA-38-4631-01	11.8	1	1.30242509657812
TCGA-38-4632-01	45.2333	1	0.702170824434175
TCGA-38-6178-01	14.9333	0	0.419261171994815
TCGA-38-7271-01	26.6667	1	0.0545919564978662
TCGA-38-A44F-01	4.43333	0	0.0805570956269161
TCGA-44-2655-01	44.1333	0	-0.00650623
TCGA-44-2656-01	47.6333	0	0.494833997828327
TCGA-44-2657-01	45.0333	0	0.153583324678425
TCGA-44-2661-01	38.6333	0	0.0185227908822081
TCGA-44-2662-01	42.6667	0	0.73527113764141
TCGA-44-2665-01	43.3667	0	0.246766039867855
TCGA-44-2666-01	3.23333	1	0.279887250537927
TCGA-44-2668-01	25.3667	1	0.932681852092177
TCGA-44-3396-01	37.6667	0	0.543003061709276
TCGA-44-3398-01	38.7667	0	0.450930480003395
TCGA-44-3917-01	39.4333	0	0.592020539626289
TCGA-44-3918-01	34.5333	0	0.196631169774186
TCGA-44-3919-01	34.2	1	0.370223229290641
TCGA-44-4112-01	26.9333	1	0.251672879883291
TCGA-44-5643-01	33.7667	0	0.926063531597319
TCGA-44-5644-01	28.7667	0	0.497781447407991
TCGA-44-5645-01	28.4	0	-0.100398
TCGA-44-6145-01	19.8333	0	0.443687276100295
TCGA-44-6146-01	24.2667	0	0.141249349971513
TCGA-44-6147-01	28.1667	0	0.191065489109657
TCGA-44-6148-01	23.4667	0	-0.251518
TCGA-44-6774-01	21.9333	0	0.432491116925235
TCGA-44-6775-01	23.5	0	0.433344392223207
TCGA-44-6776-01	87.2	0	-0.0443965
TCGA-44-6777-01	32.9	1	0.254918574771906
TCGA-44-6778-01	62.1333	0	0.317017516260976
TCGA-44-6779-01	16.6667	1	1.01209365243758
TCGA-44-7659-01	23.0333	0	-0.0583043
TCGA-44-7660-01	19.7333	0	0.867286534387073
TCGA-44-7661-01	18.5667	1	0.99097647231253
TCGA-44-7662-01	7.26667	0	0.754305681310119
TCGA-44-7667-01	36.5667	0	0.446759641565696
TCGA-44-7669-01	19.1333	1	0.43916400877862
TCGA-44-7670-01	29.4	0	0.883002417667632
TCGA-44-7671-01	29.6333	0	0.258848065586659
TCGA-44-7672-01	23.9667	0	0.34959108592667
TCGA-44-8117-01	12.8333	0	0.467403677175849
TCGA-44-8119-01	9.5	0	0.167466991968838
TCGA-44-8120-01	8.66667	0	0.307387912858979
TCGA-44-A479-01	16.2	0	0.419342018166219
TCGA-44-A47A-01	15.5333	0	0.00429865962811485
TCGA-44-A47B-01	9.56667	0	0.0381803822462201
TCGA-44-A47G-01	11.7	0	0.37623382759885
TCGA-44-A4SS-01	13.8333	0	0.848501718027759
TCGA-44-A4SU-01	13.6333	1	0.199176907563171
TCGA-49-4486-01	77.2667	1	-0.0963477
TCGA-49-4487-01	28.5	1	0.425211420495986
TCGA-49-4488-01	28.9667	1	0.276864681642796
TCGA-49-4490-01	12.8333	1	0.438486471959189
TCGA-49-4494-01	36.0333	1	0.494006440336499
TCGA-49-4501-01	47.3667	1	-0.0192131
TCGA-49-4505-01	14.2667	1	0.0328513678521812
TCGA-49-4506-01	33.3	1	0.525875832000845
TCGA-49-4507-01	8.93333	1	0.714945015113605
TCGA-49-4510-01	29.8667	1	-0.18422
TCGA-49-4512-01	30.1667	1	0.0223962098912512
TCGA-49-4514-01	56.6667	0	0.447385063067402
TCGA-49-6742-01	16.2667	1	0.898666332489749
TCGA-49-6743-01	54.0333	0	0.837906278634996
TCGA-49-6744-01	56.1	0	0.187277300510176
TCGA-49-6745-01	17.4	0	0.882037339610413
TCGA-49-6761-01	11.8	0	0.396125703084916
TCGA-49-6767-01	22.5667	0	1.42108495659025
TCGA-49-AAQV-01	22.5667	1	0.29869717493868
TCGA-49-AAR0-01	158.833	0	0.0582423213882523
TCGA-49-AAR2-01	74.1333	0	0.0853048430406387
TCGA-49-AAR3-01	63.1	0	0.727744946027354
TCGA-49-AAR4-01	29.3	1	0.435771860746011
TCGA-49-AAR9-01	8.66667	1	1.34231411162244
TCGA-49-AARE-01	40.9667	1	0.515519264630831
TCGA-49-AARN-01	37.8333	1	0.332712448375342
TCGA-49-AARO-01	125.3	0	0.436124556922414
TCGA-49-AARQ-01	224.4	0	0.138639195573007
TCGA-49-AARR-01	166.4	0	-0.0663949
TCGA-4B-A93V-01	10	1	0.116297723731277
TCGA-50-5044-01	20.8	1	0.591709913866043
TCGA-50-5045-01	72.4667	1	0.297450913282301
TCGA-50-5049-01	103.133	0	0.171788167976003
TCGA-50-5051-01	15.9333	1	0.0838315907612281
TCGA-50-5055-01	61	1	0.182005566734228
TCGA-50-5066-01	48.0667	0	0.532679298493313
TCGA-50-5068-01	49.9667	1	0.0766320552527737
TCGA-50-5072-01	8.33333	1	1.32702287328461
TCGA-50-5930-01	9.4	1	0.616021379749664
TCGA-50-5931-01	14.4667	1	1.19425271930709
TCGA-50-5932-01	41.1667	1	0.319844694454636
TCGA-50-5933-01	79.7667	1	0.761593651835123
TCGA-50-5935-01	21.7667	1	0.023720951730009
TCGA-50-5936-01	8.56667	1	1.00582171604222
TCGA-50-5939-01	15.3333	1	0.589886097882021
TCGA-50-5941-01	49.1333	0	0.195982111132695
TCGA-50-5942-01	61.5667	0	-0.172666
TCGA-50-5944-01	58.3333	0	0.309595467397884
TCGA-50-5946-01	53.9	0	0.941284741161403
TCGA-50-6590-01	42.9333	1	1.05604518924936
TCGA-50-6591-01	3.96667	1	1.01771133575955
TCGA-50-6592-01	25.9	1	1.06427079117964
TCGA-50-6593-01	11.2	1	0.560556405716252
TCGA-50-6594-01	12.3333	1	0.869570612090894
TCGA-50-6595-01	6.3	1	1.07598214820181
TCGA-50-6597-01	42.2667	1	0.0798490122658698
TCGA-50-6673-01	0.733333	1	0.668628994353971
TCGA-50-7109-01	10.2667	1	0.156438389596698
TCGA-50-8457-01	37.5	0	-0.175022
TCGA-50-8459-01	37.3	0	0.269687079229377
TCGA-50-8460-01	27.6333	0	-0.00354378
TCGA-53-7624-01	34.7667	1	1.34663751311912
TCGA-53-7626-01	30.9667	1	0.106804858224522
TCGA-53-7813-01	14.1333	0	0.0446355854125651
TCGA-53-A4EZ-01	35.7	0	0.23822105568263
TCGA-55-1592-01	23.3667	1	0.341417463343846
TCGA-55-1594-01	39.2667	0	0.413440970562378
TCGA-55-1595-01	49.3	0	0.210048859954918
TCGA-55-1596-01	68.8333	0	0.897111356653799
TCGA-55-5899-01	31	0	0.665896134469229
TCGA-55-6543-01	14.5	0	0.190658047484198
TCGA-55-6642-01	81.6333	0	0.150776767824451
TCGA-55-6712-01	5.7	1	0.868254283365844
TCGA-55-6968-01	43.1	1	0.514590979959915
TCGA-55-6969-01	41.3	0	0.213468468857758
TCGA-55-6970-01	15.4667	1	0.312602835678288
TCGA-55-6971-01	46.6667	0	0.256229134417628
TCGA-55-6972-01	54.4	1	-0.0538019
TCGA-55-6975-01	3.93333	1	1.18984207943703
TCGA-55-6978-01	5.86667	1	1.02211749620843
TCGA-55-6979-01	7.9	1	0.63391
TCGA-55-6980-01	70.3	0	0.235817640924522
TCGA-55-6981-01	45.9667	1	0.482374580604463
TCGA-55-6982-01	33.1667	1	0.562370748457204
TCGA-55-6983-01	94.1	0	-0.0966049
TCGA-55-6984-01	25.3333	1	0.444194206333303
TCGA-55-6985-01	41.1	0	0.412970920240372
TCGA-55-6986-01	108.7	0	0.218303752115891
TCGA-55-6987-01	71.2333	0	0.359338722440642
TCGA-55-7227-01	31.7333	1	0.176135185697323
TCGA-55-7281-01	29.0667	0	0.104411986473948
TCGA-55-7283-01	20.3	0	0.250391054016411
TCGA-55-7570-01	27.4667	0	1.32816086436253
TCGA-55-7573-01	16.2333	0	-0.123233
TCGA-55-7574-01	33.1667	1	0.109285053223418
TCGA-55-7576-01	22.3333	0	0.356066384695284
TCGA-55-7724-01	23.5	0	0.680867743188206
TCGA-55-7725-01	14.7333	0	-6.10202e-05
TCGA-55-7726-01	21.7333	0	1.05119376675536
TCGA-55-7727-01	3.96667	0	0.410214551486836
TCGA-55-7728-01	23.4667	0	0.161548234748963
TCGA-55-7815-01	25.7667	0	0.356580634927341
TCGA-55-7903-01	18.9	0	0.357135429419153
TCGA-55-7907-01	11.4333	1	0.722741750188416
TCGA-55-7910-01	34.6667	0	0.262414881805186
TCGA-55-7911-01	17.9	0	0.450304981742315
TCGA-55-7914-01	6.23333	1	0.355088479523589
TCGA-55-7994-01	20.1	0	0.845015419945829
TCGA-55-7995-01	29.6333	0	0.335798999614694
TCGA-55-8085-01	30.1333	0	0.447160201965408
TCGA-55-8087-01	15.4	0	-0.309928
TCGA-55-8089-01	23.4	1	0.724669819782524
TCGA-55-8090-01	19.9333	1	0.423912765248109
TCGA-55-8091-01	20	0	0.204694542725522
TCGA-55-8092-01	5.13333	1	0.650070900475335
TCGA-55-8094-01	18.0333	0	0.774263113522359
TCGA-55-8096-01	23.9667	1	0.561319380434958
TCGA-55-8097-01	15.8667	0	-0.113397
TCGA-55-8203-01	18.2333	0	0.196888070560144
TCGA-55-8204-01	17.1667	0	0.626415801414822
TCGA-55-8205-01	19.9667	0	0.92881891117268
TCGA-55-8206-01	29.6	0	-0.101596
TCGA-55-8207-01	32.5667	0	-0.0574139
TCGA-55-8208-01	22.4667	0	0.363449052999491
TCGA-55-8299-01	15.6333	1	0.600873494615412
TCGA-55-8301-01	17.8	0	0.227323198349584
TCGA-55-8302-01	15.9333	0	0.736402734882444
TCGA-55-8506-01	0.366667	0	0.326427903246538
TCGA-55-8507-01	13.9333	0	0.159324298040817
TCGA-55-8508-01	20.5667	0	0.0159420401816083
TCGA-55-8510-01	17.9667	0	0.475685906616832
TCGA-55-8511-01	18.4	0	0.6990893138999
TCGA-55-8512-01	20.2333	1	-0.0242097
TCGA-55-8513-01	26.3667	0	-0.00629215
TCGA-55-8514-01	17.3333	0	-0.130299
TCGA-55-8614-01	17.8667	0	0.530124664050705
TCGA-55-8615-01	14.8667	0	0.268741184319705
TCGA-55-8616-01	1.6	0	0.35848
TCGA-55-8619-01	13.8667	0	0.118673526460615
TCGA-55-8620-01	12.5	1	0.391032406083932
TCGA-55-8621-01	17.1667	0	0.243048658090393
TCGA-55-A48X-01	22.9667	0	0.255680039782445
TCGA-55-A48Y-01	21	0	0.316221515775137
TCGA-55-A48Z-01	21.7	0	0.307983712960564
TCGA-55-A490-01	3.3	1	0.576418464114914
TCGA-55-A491-01	20.8667	0	0.377051738317464
TCGA-55-A492-01	19.8667	0	-0.148765
TCGA-55-A493-01	0.933333	0	1.1388448022171
TCGA-55-A494-01	16.0333	0	0.35574219066795
TCGA-55-A4DF-01	14.6667	1	0.590741743045724
TCGA-55-A4DG-01	20.2667	0	-0.022222
TCGA-55-A57B-01	18.2	0	0.37213087113727
TCGA-62-8394-01	4.63333	1	0.632671262905684
TCGA-62-8395-01	40.5333	0	-0.0317182
TCGA-62-8397-01	42.9667	0	0.123434421615853
TCGA-62-8398-01	14.8	1	0.86358700029058
TCGA-62-8399-01	89.8667	0	0.408533373485835
TCGA-62-8402-01	49.9333	1	0.414558449549523
TCGA-62-A46O-01	48.4667	1	1.47072784237324
TCGA-62-A46P-01	19.8	1	-0.172834
TCGA-62-A46R-01	57.5	1	0.392672618596624
TCGA-62-A46S-01	55.1	1	0.0362838411443337
TCGA-62-A46U-01	68.9	0	0.320619738830762
TCGA-62-A46V-01	73.3	0	0.152012167690952
TCGA-62-A46Y-01	13.8	1	0.2915357060115
TCGA-62-A470-01	39.8	1	0.165465344710377
TCGA-62-A471-01	41.5333	0	1.16763801459896
TCGA-62-A472-01	30.3333	0	0.370542651170471
TCGA-64-1676-01	57.6	0	0.0466926705451016
TCGA-64-1677-01	20.9333	1	0.273223173826242
TCGA-64-1678-01	39.6333	0	0.398993070249171
TCGA-64-1679-01	82.9333	0	0.711621148141505
TCGA-64-1680-01	37.5333	0	0.0552357016521749
TCGA-64-1681-01	38.9	1	0.0754150334048965
TCGA-64-5774-01	89.2	0	0.363386574056938
TCGA-64-5775-01	2.06667	1	1.05510959783005
TCGA-64-5778-01	43.5	0	0.180418654890522
TCGA-64-5779-01	28.8	0	0.371280447979352
TCGA-64-5781-01	51.9667	0	0.707573359815919
TCGA-64-5815-01	28.8667	0	0.48285011103399
TCGA-67-3770-01	20.3333	0	0.149590504983545
TCGA-67-3771-01	20.3333	0	0.528913196724154
TCGA-67-3773-01	14.2333	0	-0.0859796
TCGA-67-3774-01	12.8333	0	-0.0349083
TCGA-67-6215-01	5.8	0	0.119796854604126
TCGA-67-6216-01	4.7	0	0.103915180513203
TCGA-67-6217-01	14.0667	0	-0.0733698
TCGA-69-7760-01	6.73333	0	0.626146599201911
TCGA-69-7761-01	6.2	0	0.52802227283983
TCGA-69-7763-01	23	0	-0.00322382
TCGA-69-7764-01	13.8	0	0.129793368892279
TCGA-69-7765-01	5.5	0	0.259961742973063
TCGA-69-7973-01	7.66667	0	0.178377252265937
TCGA-69-7974-01	6.13333	0	0.607088324300356
TCGA-69-7978-01	4.46667	0	0.720105663424556
TCGA-69-7979-01	13.6	0	0.380929391363618
TCGA-69-7980-01	13.7	0	0.657316972813023
TCGA-69-8253-01	14.2	0	-0.115195
TCGA-69-8254-01	13.6333	0	0.104660266636394
TCGA-69-8255-01	4.3	0	0.958832649610021
TCGA-69-A59K-01	19.7	0	0.534370377205144
TCGA-71-6725-01	8.53333	0	0.167545465692874
TCGA-71-8520-01	7	1	0.377255588442608
TCGA-73-4658-01	53.3333	1	0.265813894056573
TCGA-73-4659-01	23.7	1	0.10293890660268
TCGA-73-4662-01	83.8333	0	0.0391729951137243
TCGA-73-4666-01	26.6667	0	0.900598686074062
TCGA-73-4668-01	15.5667	0	0.314492918482262
TCGA-73-4670-01	4.36667	0	0.794182474737072
TCGA-73-4675-01	30.7333	1	0.0490921871221731
TCGA-73-4676-01	9.36667	1	0.73417729588352
TCGA-73-4677-01	1.26667	1	-0.0583807
TCGA-73-7498-01	39.6333	0	-0.16517
TCGA-73-7499-01	51.0333	1	0.292505024796904
TCGA-73-A9RS-01	11.3333	1	0.832387730399727
TCGA-75-5125-01	67.5667	1	0.800488403971152
TCGA-75-5146-01	78.9333	0	-0.0570803
TCGA-75-5147-01	44.4333	0	0.781438718495233
TCGA-75-6206-01	86.3333	0	-0.228692
TCGA-75-6212-01	50.5333	1	0.163982444375552
TCGA-75-6214-01	37.1667	1	1.12663227094852
TCGA-75-7025-01	110.167	0	-0.0812101
TCGA-75-7027-01	101.967	0	1.2188597892788
TCGA-78-7145-01	27.5333	1	0.534895823240691
TCGA-78-7146-01	5.76667	1	1.25151344347141
TCGA-78-7147-01	19.5333	1	0.263635934436046
TCGA-78-7148-01	20.8667	1	0.652338013739095
TCGA-78-7149-01	131.333	0	0.131495333220448
TCGA-78-7150-01	22.2	1	1.22206844588114
TCGA-78-7152-01	40.5	1	0.055350022664878
TCGA-78-7153-01	121.167	0	0.0149579991165873
TCGA-78-7154-01	19.7667	1	1.18945996282969
TCGA-78-7155-01	39.0333	1	1.14606363588426
TCGA-78-7156-01	32.5333	1	-0.0494109
TCGA-78-7158-01	5.96667	1	0.00647408033731081
TCGA-78-7159-01	65.8	0	0.234955311438263
TCGA-78-7160-01	23.2333	1	0.584021498512069
TCGA-78-7161-01	9.7	1	0.240719840477161
TCGA-78-7162-01	105.633	1	-0.0915719
TCGA-78-7163-01	241.6	0	-0.163017
TCGA-78-7166-01	8.6	1	0.529534069750914
TCGA-78-7167-01	89.3667	1	-0.190579
TCGA-78-7220-01	26.9	1	1.14168732806262
TCGA-78-7535-01	31.6333	1	0.1360997938154
TCGA-78-7536-01	8.13333	1	0.636341978473196
TCGA-78-7537-01	54.0667	1	-0.269407
TCGA-78-7539-01	26.3667	0	-0.0755071
TCGA-78-7540-01	39.9	1	0.233005491636892
TCGA-78-7542-01	10.7	1	1.26181357640477
TCGA-78-7633-01	50.9333	1	0.214033462486948
TCGA-78-8640-01	235.4	0	0.668876003344147
TCGA-78-8648-01	40.3	1	0.346609789344518
TCGA-78-8655-01	78.6667	0	0.297054786865694
TCGA-78-8660-01	10.7	1	0.541167138585185
TCGA-78-8662-01	112.033	1	0.514242778990311
TCGA-80-5608-01	94.4	0	0.212909127653333
TCGA-80-5611-01	86.5	0	0.299766966548852
TCGA-83-5908-01	27.4667	0	0.96416446080182
TCGA-86-6562-01	12.5333	1	0.514192603014639
TCGA-86-6851-01	5.96667	0	0.297368180556727
TCGA-86-7701-01	31.5667	0	0.37314416661923
TCGA-86-7711-01	34.8667	1	0.683204708774795
TCGA-86-7713-01	38.5667	0	0.642717550438419
TCGA-86-7714-01	20.8333	1	0.186712677569902
TCGA-86-7953-01	33.2333	0	0.605211232223137
TCGA-86-7954-01	20.1667	0	0.263833933513851
TCGA-86-7955-01	35.7333	0	0.773546431766177
TCGA-86-8054-01	38.2667	0	0.480178309027718
TCGA-86-8055-01	4.13333	1	0.613079390745586
TCGA-86-8056-01	4.63333	0	0.106140758524371
TCGA-86-8073-01	24.6667	0	0.414521397342777
TCGA-86-8074-01	0.8	0	0.509944641143195
TCGA-86-8075-01	23.1333	1	0.591164848051968
TCGA-86-8076-01	33.1	0	-0.16331
TCGA-86-8278-01	31.4667	0	0.27316487391432
TCGA-86-8279-01	31.6333	0	0.0697325521636585
TCGA-86-8280-01	23.3667	0	0.176922886869206
TCGA-86-8359-01	14.8	1	0.359260615465912
TCGA-86-8585-01	11.7667	0	0.519055654701675
TCGA-86-8668-01	14.1	0	0.0963980101265186
TCGA-86-8669-01	31.2667	0	-0.182598
TCGA-86-8671-01	27.9667	0	0.00428960308118906
TCGA-86-8672-01	0.633333	1	0.764671104128428
TCGA-86-8673-01	28.7333	0	0.394019214996814
TCGA-86-8674-01	26.8667	0	-0.0900739
TCGA-86-A456-01	29.8667	0	0.0799151828360515
TCGA-86-A4D0-01	3.86667	1	0.473574819723662
TCGA-86-A4JF-01	24.5667	1	0.212397153687059
TCGA-86-A4P7-01	13.8333	0	0.0798567605881283
TCGA-91-6828-01	10.7667	0	0.197217114660916
TCGA-91-6829-01	41.9333	1	0.739339690934799
TCGA-91-6830-01	2	0	0.713496548001088
TCGA-91-6831-01	10.3333	0	0.442281106959766
TCGA-91-6835-01	2.63333	0	0.465119474458437
TCGA-91-6836-01	13.9	0	0.374962146670553
TCGA-91-6840-01	12.4	0	0.604327627230862
TCGA-91-6847-01	28.0667	0	0.604929854147805
TCGA-91-6848-01	7.46667	0	1.12912879050984
TCGA-91-6849-01	1.16667	0	-0.169964
TCGA-91-7771-01	16.4	0	0.237023892308246
TCGA-91-8496-01	16.8333	0	-0.0273781
TCGA-91-8497-01	14.4667	1	-0.23091
TCGA-91-8499-01	1.2	0	0.614958388593922
TCGA-91-A4BC-01	1.46667	0	0.536805801880116
TCGA-91-A4BD-01	20.1	0	-0.134808
TCGA-93-7347-01	22.7667	0	0.0153184295273489
TCGA-93-7348-01	17.7	0	0.142414486484282
TCGA-93-8067-01	6.2	0	0.500389433756699
TCGA-93-A4JN-01	23.9333	0	0.224668666034754
TCGA-93-A4JO-01	1.1	1	0.144438051562985
TCGA-93-A4JP-01	19.2667	0	0.297899236609349
TCGA-93-A4JQ-01	17.5333	0	0.97426170885362
TCGA-95-7039-01	42.4	0	0.24055255806996
TCGA-95-7043-01	16.7667	1	0.53284679150825
TCGA-95-7562-01	2.9	1	0.438775294104062
TCGA-95-7567-01	18.9333	0	0.253596013303147
TCGA-95-7944-01	12.5667	0	0.671785207846408
TCGA-95-7947-01	15.9	0	0.349135813014015
TCGA-95-7948-01	15.8667	0	0.0749220068072922
TCGA-95-8039-01	27.6667	0	0.210434311004029
TCGA-95-8494-01	2.8	0	0.583809164413524
TCGA-95-A4VK-01	21.7	0	0.387414803644971
TCGA-95-A4VN-01	18.4333	0	0.583766531855623
TCGA-95-A4VP-01	20.1667	0	-0.0616
TCGA-97-7546-01	42.8333	0	0.0922362578105069
TCGA-97-7547-01	65.5	0	-0.10867
TCGA-97-7552-01	64.4	0	0.103349840920869
TCGA-97-7553-01	62.3333	0	0.255878916971631
TCGA-97-7554-01	25.8333	0	0.240920981280725
TCGA-97-7937-01	18.8	0	0.321003557434843
TCGA-97-7938-01	0.6	1	0.104924220927986
TCGA-97-7941-01	16.1333	0	0.124177385436173
TCGA-97-8171-01	18.9333	0	0.0255515300451127
TCGA-97-8172-01	18.1667	0	-0.192615
TCGA-97-8174-01	5.46667	1	0.0626911230963956
TCGA-97-8175-01	18.3667	0	0.601243892973441
TCGA-97-8176-01	15.6	1	1.12142249843558
TCGA-97-8177-01	16.6333	0	0.0586971057032025
TCGA-97-8179-01	14.5	0	0.298649910509938
TCGA-97-8547-01	21.9	0	0.453133156658741
TCGA-97-8552-01	20.8667	0	-0.154065
TCGA-97-A4LX-01	20.4667	0	0.178038492729485
TCGA-97-A4M0-01	21.7333	0	-0.0536541
TCGA-97-A4M1-01	20.0333	0	-0.233593
TCGA-97-A4M3-01	18	0	-0.216356
TCGA-97-A4M5-01	21.1333	0	0.457673595854432
TCGA-97-A4M6-01	18.9333	0	0.0936194279759162
TCGA-97-A4M7-01	20.9667	0	0.105377456327067
TCGA-99-7458-01	24.9	0	0.260085093850191
TCGA-99-8025-01	35.3333	0	0.187037568518372
TCGA-99-8028-01	37.2667	0	0.072182073190979
TCGA-99-8032-01	1.46667	0	0.0471818924844667
TCGA-99-8033-01	21.8667	1	0.535960413128598
TCGA-99-AA5R-01	21.9333	0	-0.116606
TCGA-J2-8192-01	24.6333	0	0.471622400909131
TCGA-J2-8194-01	24.1333	0	-0.111058
TCGA-J2-A4AD-01	18.3333	1	0.59811640285057
TCGA-J2-A4AE-01	35.9667	0	0.170400779483097
TCGA-J2-A4AG-01	32.9333	0	0.0448725932675767
TCGA-L4-A4E5-01	19.2667	0	0.452125861239884
TCGA-L4-A4E6-01	14.5	0	0.0622442934996809
TCGA-L9-A443-01	6.43333	1	0.269657308894729
TCGA-L9-A444-01	10.2333	0	0.227323035966436
TCGA-L9-A50W-01	14.7333	1	0.194440869864614
TCGA-L9-A5IP-01	1.93333	1	0.845164170149446
TCGA-L9-A743-01	22.1333	0	0.386769856175256
TCGA-L9-A7SV-01	18.8333	0	0.234055802360259
TCGA-L9-A8F4-01	15.8667	0	0.448753534898966
TCGA-MN-A4N1-01	27.5667	0	0.632420410765917
TCGA-MN-A4N4-01	39.1667	0	0.496043706232295
TCGA-MN-A4N5-01	2.8	0	0.526243932729595
TCGA-MP-A4SV-01	87.3333	1	0.527437911040447
TCGA-MP-A4SW-01	59.2667	1	0.227650386893587
TCGA-MP-A4SY-01	50.0333	1	0.56861920249718
TCGA-MP-A4T4-01	87.2333	1	0.479450977616128
TCGA-MP-A4T6-01	59.6667	1	-0.101697
TCGA-MP-A4T7-01	5.56667	1	0.464050755071954
TCGA-MP-A4T8-01	5.36667	1	0.342868415394719
TCGA-MP-A4T9-01	42.1667	1	0.549678328601388
TCGA-MP-A4TA-01	31.6667	1	0.923891934255673
TCGA-MP-A4TC-01	2.46667	1	0.830213874248997
TCGA-MP-A4TD-01	10.2333	1	0.19295591159124
TCGA-MP-A4TE-01	29.8667	1	0.0821599743939529
TCGA-MP-A4TF-01	11.2	1	0.75498536428048
TCGA-MP-A4TH-01	24.7	0	-0.21023
TCGA-MP-A4TJ-01	11.3	1	0.129649446503066
TCGA-MP-A4TK-01	19.4	1	0.575347030436317
TCGA-MP-A5C7-01	74.9333	0	-0.234781
TCGA-NJ-A4YF-01	72.0333	0	0.181279919063126
TCGA-NJ-A4YG-01	75.3667	0	-0.0588286
TCGA-NJ-A4YI-01	0.133333	1	0.0213860801535918
TCGA-NJ-A4YP-01	1.66667	0	0.323525433541601
TCGA-NJ-A4YQ-01	47.7333	0	0.52185251279601
TCGA-NJ-A55A-01	0.5	0	0.0203167115331574
TCGA-NJ-A55O-01	0.433333	0	0.184975502237502
TCGA-NJ-A55R-01	20.1	0	0.031466796333123
TCGA-NJ-A7XG-01	20.5667	0	-0.0611238
TCGA-O1-A52J-01	59.9333	1	0.229450186056956
TCGA-S2-AA1A-01	17.1	0	-0.0877532
TCGA-35-3615-01	0.466667	0	-0.0395098
TCGA-44-2659-01	45.5667	0	0.184793584868569
TCGA-55-7816-01	15.6	1	0.102969763138959
TCGA-55-8505-01	14.6667	0	1.03730018439351
TCGA-67-3772-01	19.1	0	0.0335419049006386
TCGA-69-8453-01	27.1	0	0.342484581137633
TCGA-78-7143-01	165.367	1	0.525209594896945
TCGA-86-8358-01	21.7667	0	0.744617070068194
TCGA-86-A4P8-01	26.8333	0	-0.117729
TCGA-97-A4M2-01	20.8	0	-0.165871
TCGA-MP-A4TI-01	14.3	1	0.741132566769061

## Sheet: Supplementary Table S4
Patient	No benefits	Responder	TIDE	IFNG	MSI Expr Sig	Merck18	CD274	CD8	CTL.flag	Dysfunction	Exclusion	MDSC	CAF	TAM M2
TCGA-86-8671-01	FALSE	FALSE	1.96	0.57	0.52	0.46	0.28	0.78	TRUE	1.96	-0.88	-0.06	0	-0.01
TCGA-MP-A4TI-01	FALSE	FALSE	1.28	0.63	0.59	0.46	0.86	0.54	TRUE	1.28	-0.27	-0.01	0.01	-0.02
TCGA-55-6975-01	FALSE	FALSE	1.24	-0.34	0.42	-0.17	-0.51	-0.21	FALSE	-0.25	1.24	0.05	0.06	0
TCGA-38-7271-01	FALSE	FALSE	1.23	-0.01	0.39	0.29	0.01	0.74	TRUE	1.23	-0.13	-0.02	0.01	0
TCGA-L9-A743-01	FALSE	FALSE	1.23	0.22	0.5	0.21	0.23	0.35	TRUE	1.23	-0.5	-0.03	0	-0.02
TCGA-93-7347-01	FALSE	FALSE	1.11	0.18	0.51	0.25	-0.07	0.66	TRUE	1.11	-0.1	-0.01	0.01	0
TCGA-44-2657-01	FALSE	FALSE	1.09	0.28	0.45	0.23	-0.17	0.73	TRUE	1.09	-0.52	-0.04	-0.01	0
TCGA-MP-A4TJ-01	FALSE	FALSE	1.09	0.49	0.53	0.38	0.55	0.64	TRUE	1.09	-0.57	-0.02	-0.01	-0.01
TCGA-78-7166-01	FALSE	FALSE	1.07	-0.22	0.34	-0.36	-0.61	-0.62	FALSE	-1.17	1.07	0.08	0.02	0
TCGA-49-AAR9-01	FALSE	FALSE	1.05	0.02	0.43	-0.09	-0.35	-0.23	FALSE	-0.72	1.05	0.07	0.01	0.01
TCGA-99-AA5R-01	FALSE	FALSE	1.04	0.16	0.52	0.17	0.26	0.46	TRUE	1.04	-0.53	-0.04	-0.01	0
TCGA-50-5055-01	FALSE	FALSE	1.03	0.1	0.47	0.22	-0.24	0.7	TRUE	1.03	-0.26	-0.03	0.01	0
TCGA-97-A4LX-01	FALSE	FALSE	1.03	0.55	0.56	0.4	0.55	0.46	TRUE	1.03	-0.54	-0.04	-0.01	-0.01
TCGA-55-7574-01	FALSE	FALSE	1.01	0	0.49	0.15	-0.06	0.52	TRUE	1.01	-0.15	-0.01	0.01	0
TCGA-91-6835-01	FALSE	FALSE	0.99	0.38	0.55	0.44	0.41	1.08	TRUE	0.99	-0.67	-0.04	-0.02	0
TCGA-86-8055-01	FALSE	FALSE	0.99	0	0.48	0.01	0.07	-0.21	FALSE	0.08	0.99	0.05	0.06	0
TCGA-86-A4P7-01	FALSE	FALSE	0.97	-0.09	0.55	0.07	-0.05	0.29	TRUE	0.97	-0.3	-0.02	-0.02	0
TCGA-55-7726-01	FALSE	FALSE	0.97	-0.09	0.38	-0.18	-0.2	-0.55	FALSE	-0.38	0.97	0.04	0.08	-0.01
TCGA-99-8028-01	FALSE	FALSE	0.96	0.43	0.39	0.37	0.52	0.61	TRUE	0.96	-0.26	-0.03	0.05	-0.03
TCGA-86-A4P8-01	FALSE	FALSE	0.95	0.1	0.68	0.22	0.26	0.57	TRUE	0.95	-0.78	-0.05	-0.02	-0.01
TCGA-50-5044-01	FALSE	FALSE	0.94	-0.11	0.41	0.04	0.55	0.05	FALSE	0.21	0.94	0.05	0.05	0
TCGA-86-6851-01	FALSE	FALSE	0.92	0.59	0.42	0.34	0.19	0.41	TRUE	0.92	-0.2	-0.01	-0.03	0
TCGA-05-4420-01	FALSE	FALSE	0.91	-0.48	0.45	-0.36	-0.6	-0.23	FALSE	-0.81	0.91	0.05	0.02	0.01
TCGA-38-4627-01	FALSE	FALSE	0.89	-0.09	0.5	0.02	-0.2	-0.19	FALSE	0.41	0.89	0	0.09	0.01
TCGA-55-A48X-01	FALSE	FALSE	0.89	-0.01	0.49	0.11	0.05	0.18	TRUE	0.89	-0.39	-0.02	-0.02	0.01
TCGA-78-7150-01	FALSE	FALSE	0.88	-0.08	0.49	-0.2	-0.38	-0.24	FALSE	-0.44	0.88	0.05	0.03	0
TCGA-55-6981-01	FALSE	FALSE	0.87	-0.33	0.34	-0.25	-0.01	-0.7	FALSE	-0.5	0.87	0.03	0.03	0.01
TCGA-44-6778-01	FALSE	FALSE	0.87	0.46	0.57	0.4	0.54	0.52	TRUE	0.87	-0.47	-0.02	-0.03	0
TCGA-86-8674-01	FALSE	FALSE	0.85	-0.29	0.5	-0.36	-0.41	-0.57	FALSE	-1.19	0.85	0.04	0.02	0.01
TCGA-78-7149-01	FALSE	FALSE	0.84	-0.28	0.39	-0.34	-0.75	-0.49	FALSE	-0.78	0.84	0.02	0.03	0.03
TCGA-97-7553-01	FALSE	FALSE	0.83	0.12	0.58	0.23	0.34	0.5	TRUE	0.83	-1.03	-0.06	0	-0.02
TCGA-49-AAR4-01	FALSE	FALSE	0.81	0.16	0.45	0.23	0.26	1.18	TRUE	0.81	-0.25	0	-0.02	-0.01
TCGA-44-7671-01	FALSE	FALSE	0.8	-0.5	0.46	-0.32	-0.5	-0.54	FALSE	-0.72	0.8	0.02	0.06	0.02
TCGA-86-7711-01	FALSE	FALSE	0.79	-0.05	0.38	-0.06	-0.13	-0.14	FALSE	-0.79	0.79	0.04	0.06	-0.03
TCGA-91-6847-01	FALSE	FALSE	0.79	-0.19	0.54	-0.31	-0.16	-0.41	FALSE	-1.06	0.79	0.07	0	0.01
TCGA-53-7626-01	FALSE	FALSE	0.79	0.16	0.53	0.24	0.06	0.46	TRUE	0.79	-0.43	-0.04	0.02	-0.01
TCGA-97-7552-01	FALSE	FALSE	0.78	0.51	0.59	0.35	0.13	0.79	TRUE	0.78	-0.94	-0.04	-0.03	-0.01
TCGA-44-8120-01	FALSE	FALSE	0.78	-0.32	0.45	-0.1	-0.14	-0.28	FALSE	-0.34	0.78	0	0.06	0.02
TCGA-44-6774-01	FALSE	FALSE	0.78	-0.16	0.43	-0.03	-0.09	-0.44	FALSE	0.37	0.78	0.01	0.09	-0.01
TCGA-78-7633-01	FALSE	FALSE	0.77	-0.38	0.48	-0.38	-0.49	-0.7	FALSE	-1.14	0.77	0.02	0.03	0.02
TCGA-95-7567-01	FALSE	FALSE	0.76	0.12	0.41	0.04	0.04	0.02	FALSE	-0.62	0.76	0.05	0.03	-0.01
TCGA-78-7535-01	FALSE	FALSE	0.75	-0.53	0.31	-0.39	-0.55	-0.61	FALSE	-0.37	0.75	0.02	0.02	0.02
TCGA-73-4658-01	FALSE	FALSE	0.75	0.02	0.48	0.12	0.71	0.02	FALSE	0.28	0.75	0	0.1	-0.01
TCGA-MP-A4T8-01	FALSE	FALSE	0.74	-0.47	0.44	-0.37	-0.44	-0.68	FALSE	-0.44	0.74	0.05	0.03	0
TCGA-55-6983-01	FALSE	FALSE	0.74	-0.16	0.47	0.03	-0.25	0.24	TRUE	0.74	0	-0.01	0.01	0.01
TCGA-50-5049-01	FALSE	FALSE	0.73	0.45	0.43	0.34	0.06	0.97	TRUE	0.73	0.03	-0.01	0.05	-0.01
TCGA-78-8648-01	FALSE	FALSE	0.72	0.03	0.39	0.18	-0.04	0.52	TRUE	0.72	0.14	-0.03	0.07	-0.02
TCGA-49-4494-01	FALSE	FALSE	0.72	0.08	0.52	-0.03	-0.02	0.25	FALSE	-0.91	0.72	0.05	0.02	0
TCGA-69-7763-01	FALSE	FALSE	0.72	-0.34	0.43	-0.14	-0.19	-0.33	FALSE	-0.22	0.72	0	0.09	0
TCGA-MP-A4TC-01	FALSE	FALSE	0.72	0.4	0.58	0.21	0.78	0.02	FALSE	0.15	0.72	0.04	0.08	-0.03
TCGA-55-8505-01	FALSE	FALSE	0.71	-0.46	0.47	-0.3	-0.53	-0.61	FALSE	-0.09	0.71	0.03	0.02	0.01
TCGA-L9-A444-01	FALSE	FALSE	0.69	0.6	0.43	0.36	0.52	0.81	TRUE	0.69	-0.2	-0.01	0	0
TCGA-55-8208-01	FALSE	FALSE	0.67	0.44	0.39	0.31	0.46	0.43	TRUE	0.67	-0.56	-0.02	0.01	-0.02
TCGA-71-8520-01	FALSE	FALSE	0.65	-0.2	0.47	-0.11	0.08	-0.42	FALSE	-0.06	0.65	0.02	0.05	0
TCGA-49-AARR-01	FALSE	FALSE	0.65	-0.21	0.66	0.03	0.11	0.24	TRUE	0.65	-0.26	-0.02	-0.01	0
TCGA-69-7765-01	FALSE	FALSE	0.65	0.04	0.44	-0.01	-0.03	-0.11	FALSE	-0.28	0.65	0	0.08	-0.01
TCGA-91-A4BC-01	FALSE	FALSE	0.64	0.41	0.33	0.22	-0.23	1.13	TRUE	0.64	-0.12	0	0	-0.01
TCGA-38-4628-01	FALSE	FALSE	0.64	-0.47	0.49	-0.37	-0.41	0.34	FALSE	-0.81	0.64	0.01	0.05	0.01
TCGA-05-4434-01	FALSE	FALSE	0.63	0.38	0.62	0.33	0.54	0.2	TRUE	0.63	-0.46	-0.02	-0.02	-0.01
TCGA-55-6982-01	FALSE	FALSE	0.63	0.21	0.41	0.06	0.01	-0.17	FALSE	-0.03	0.63	0.01	0.07	-0.01
TCGA-05-5428-01	FALSE	FALSE	0.62	-0.16	0.65	-0.28	-0.17	-0.14	FALSE	-1.93	0.62	0.03	0.01	0.01
TCGA-95-7562-01	FALSE	FALSE	0.62	0.3	0.57	0.05	-0.11	-0.1	FALSE	-0.83	0.62	0.04	0.02	-0.01
TCGA-55-6979-01	FALSE	FALSE	0.62	0.65	0.41	0.37	0.66	0.53	TRUE	0.62	-0.35	-0.02	0.02	-0.03
TCGA-73-4670-01	FALSE	FALSE	0.62	-0.25	0.54	-0.27	-0.32	-0.5	FALSE	-1.16	0.62	0.04	0.05	-0.01
TCGA-86-6562-01	FALSE	FALSE	0.61	-0.3	0.49	-0.13	0.05	-0.48	FALSE	-0.48	0.61	0.02	0.07	0
TCGA-97-7554-01	FALSE	FALSE	0.61	-0.15	0.46	0.01	0.68	-0.13	FALSE	-0.17	0.61	0.01	0.07	0
TCGA-55-6971-01	FALSE	FALSE	0.61	0.33	0.52	0.3	0.11	0.54	TRUE	0.61	-0.31	-0.02	0	-0.01
TCGA-55-8089-01	FALSE	FALSE	0.59	0.8	0.58	0.5	0.46	0.76	TRUE	0.59	-0.22	0	-0.01	-0.02
TCGA-73-4676-01	FALSE	FALSE	0.56	-0.32	0.54	-0.19	0.36	-0.12	FALSE	-1.05	0.56	0.03	0.01	0.01
TCGA-55-A48Y-01	FALSE	FALSE	0.56	-0.15	0.34	-0.13	-0.39	-0.4	FALSE	-1.14	0.56	0.02	0.08	-0.01
TCGA-64-1679-01	FALSE	FALSE	0.56	-0.17	0.41	-0.1	0.06	-0.63	FALSE	0.16	0.56	0.02	0.04	0
TCGA-50-5939-01	FALSE	FALSE	0.56	-0.22	0.53	0.01	0.19	-0.48	FALSE	-0.06	0.56	0.03	0.05	-0.02
TCGA-MP-A4T4-01	FALSE	FALSE	0.55	0.52	0.51	0.37	0.78	0.57	TRUE	0.55	-0.09	-0.01	0.01	-0.01
TCGA-93-A4JQ-01	FALSE	FALSE	0.55	0.32	0.51	0.23	0.41	0.09	TRUE	0.55	0.07	0.01	-0.01	0.01
TCGA-49-4512-01	FALSE	FALSE	0.53	-0.28	0.34	-0.26	-0.38	-0.72	FALSE	0.21	0.53	0	0.07	0
TCGA-55-8301-01	FALSE	FALSE	0.53	0.53	0.47	0.34	0.54	0.41	TRUE	0.53	-0.16	0	0.02	-0.03
TCGA-44-2661-01	FALSE	FALSE	0.52	0.25	0.56	0.21	0	0.6	TRUE	0.52	-0.68	-0.06	0.01	-0.01
TCGA-50-5936-01	FALSE	FALSE	0.5	-0.21	0.52	-0.09	-0.24	-0.41	FALSE	-0.26	0.5	0.03	0.03	-0.01
TCGA-49-4490-01	FALSE	FALSE	0.49	-0.25	0.37	-0.19	-0.53	-0.3	FALSE	0.06	0.49	0.02	0.01	0.01
TCGA-50-5045-01	FALSE	FALSE	0.48	0.17	0.52	0.18	0.26	0.42	TRUE	0.48	0.15	-0.02	0.04	-0.01
TCGA-67-3771-01	FALSE	FALSE	0.48	0.19	0.45	0.11	-0.11	0.13	TRUE	0.48	-0.05	0.01	-0.02	0
TCGA-91-6829-01	FALSE	FALSE	0.48	-0.25	0.46	-0.05	0.13	0.01	FALSE	-0.27	0.48	0.01	0.05	0
TCGA-55-1595-01	FALSE	FALSE	0.48	0.07	0.53	0.03	0.01	0.12	FALSE	-0.41	0.48	0.02	0.04	0
TCGA-MP-A4TD-01	FALSE	FALSE	0.48	-0.37	0.38	-0.18	-0.49	-0.37	FALSE	0.48	0.48	0	0.04	0.01
TCGA-05-4390-01	FALSE	FALSE	0.47	-0.32	0.45	-0.27	-0.22	-0.09	FALSE	-0.28	0.47	0.03	0.02	0
TCGA-55-A490-01	FALSE	FALSE	0.47	-0.35	0.29	-0.26	-0.51	-0.44	FALSE	0	0.47	0.03	0.02	0
TCGA-97-8547-01	FALSE	FALSE	0.47	-0.15	0.52	-0.1	0.08	-0.65	FALSE	0.24	0.47	0	0.05	0
TCGA-55-8510-01	FALSE	FALSE	0.47	0.2	0.38	0.15	0.29	0.26	TRUE	0.47	-0.19	-0.02	0.01	-0.01
TCGA-05-4430-01	FALSE	FALSE	0.46	-0.03	0.52	0.07	0.02	0.02	FALSE	0.38	0.46	0	0.04	0.01
TCGA-86-8278-01	FALSE	FALSE	0.46	0.05	0.58	0.02	0.1	-0.32	FALSE	0.17	0.46	0	0.05	0
TCGA-95-7043-01	FALSE	FALSE	0.45	-0.42	0.27	-0.33	-0.75	-0.34	FALSE	-0.9	0.45	0.03	0	0.01
TCGA-MP-A4SY-01	FALSE	FALSE	0.45	-0.23	0.6	-0.11	0.45	-0.59	FALSE	-0.1	0.45	0.01	0.04	0
TCGA-44-7672-01	FALSE	FALSE	0.45	0.09	0.35	0.14	0.1	-0.03	FALSE	0.98	0.45	0.01	0.08	-0.03
TCGA-50-5944-01	FALSE	FALSE	0.45	-0.29	0.44	-0.19	-0.29	-0.4	FALSE	-0.23	0.45	-0.01	0.04	0.01
TCGA-49-6744-01	FALSE	FALSE	0.45	0.04	0.48	0.21	-0.02	0.41	TRUE	0.45	0.02	-0.02	0.05	-0.01
TCGA-55-7995-01	FALSE	FALSE	0.45	0.65	0.53	0.43	0.33	0.93	TRUE	0.45	-0.56	-0.02	-0.03	-0.01
TCGA-86-8076-01	FALSE	FALSE	0.44	0.28	0.52	0.17	-0.12	0.64	TRUE	0.44	-0.56	-0.03	-0.01	0
TCGA-95-8494-01	FALSE	FALSE	0.44	-0.31	0.6	-0.19	0.37	-0.57	FALSE	-0.7	0.44	0.04	0	-0.01
TCGA-95-7039-01	FALSE	FALSE	0.43	-0.1	0.43	0.01	0.23	0	FALSE	-0.47	0.43	0.02	0.03	0
TCGA-50-8459-01	FALSE	FALSE	0.42	-0.28	0.41	-0.03	-0.33	-0.12	FALSE	1.4	0.42	-0.02	0.07	0
TCGA-55-6968-01	FALSE	FALSE	0.41	0.33	0.46	0.2	0.23	0.15	TRUE	0.41	-0.25	-0.01	-0.02	0
TCGA-78-8662-01	FALSE	FALSE	0.41	-0.29	0.5	-0.34	-0.53	-0.4	FALSE	-0.76	0.41	0.03	-0.01	0.01
TCGA-93-A4JO-01	FALSE	FALSE	0.4	0.15	0.52	0.18	0.14	0.41	TRUE	0.4	-0.42	-0.02	-0.01	0
TCGA-55-8620-01	FALSE	FALSE	0.4	0.13	0.5	0.05	-0.12	0.14	TRUE	0.4	-0.1	0	-0.04	0.01
TCGA-75-7027-01	FALSE	FALSE	0.39	-0.2	0.43	-0.18	-0.4	-0.34	FALSE	-0.64	0.39	0.02	0.05	0
TCGA-69-7978-01	FALSE	FALSE	0.39	0.48	0.47	0.42	0.84	0.56	TRUE	0.39	-0.24	-0.01	0.01	-0.02
TCGA-78-7145-01	FALSE	FALSE	0.39	-0.32	0.48	-0.24	0.12	-0.68	FALSE	-1.42	0.39	0.02	0.03	-0.01
TCGA-86-8074-01	FALSE	FALSE	0.38	0.16	0.52	0.07	0.11	-0.23	FALSE	-0.33	0.38	0.01	0.05	-0.01
TCGA-49-4488-01	FALSE	FALSE	0.38	0.1	0.66	0.04	0.16	0.41	FALSE	-0.78	0.38	0.02	0.01	0
TCGA-64-1678-01	FALSE	FALSE	0.38	-0.46	0.58	-0.43	-0.76	-0.4	FALSE	-0.64	0.38	0.03	-0.01	0.01
TCGA-55-A493-01	FALSE	FALSE	0.38	0.4	0.52	0.26	0.84	0.29	TRUE	0.38	0.07	0.02	-0.01	0
TCGA-44-7662-01	FALSE	FALSE	0.37	0.13	0.4	0.08	0.27	-0.07	FALSE	0.09	0.37	0.01	0.04	0
TCGA-78-7537-01	FALSE	FALSE	0.37	-0.41	0.44	-0.24	-0.57	-0.17	FALSE	-0.33	0.37	0	0.05	0.01
TCGA-55-6986-01	FALSE	FALSE	0.37	-0.33	0.62	-0.12	-0.06	-0.27	FALSE	-0.48	0.37	0	0.01	0.01
TCGA-44-3396-01	FALSE	FALSE	0.36	0.09	0.51	0.15	0.43	0.3	TRUE	0.36	0.56	0.03	0.06	-0.01
TCGA-50-5941-01	FALSE	FALSE	0.36	0.51	0.42	0.38	0.44	0.59	TRUE	0.36	-0.33	-0.01	0.01	-0.03
TCGA-78-8640-01	FALSE	FALSE	0.36	0.04	0.44	-0.07	-0.27	-0.17	FALSE	-0.31	0.36	0.05	-0.02	0
TCGA-44-A47G-01	FALSE	FALSE	0.36	0.13	0.49	0.21	0.39	0.35	TRUE	0.36	-0.12	-0.01	0.01	-0.01
TCGA-50-5932-01	FALSE	FALSE	0.35	-0.34	0.45	-0.24	-0.34	-0.55	FALSE	-1.71	0.35	0.01	0.03	0.01
TCGA-64-5775-01	FALSE	FALSE	0.35	-0.39	0.54	-0.18	0.96	-0.49	FALSE	-0.14	0.35	0.03	0.01	0
TCGA-MP-A4TK-01	FALSE	FALSE	0.35	-0.07	0.49	0	-0.14	-0.01	FALSE	0.41	0.35	0	0.04	0
TCGA-55-8299-01	FALSE	FALSE	0.34	0.54	0.58	0.4	0.43	0.89	TRUE	0.34	0.02	-0.01	0.02	0
TCGA-50-6591-01	FALSE	FALSE	0.34	-0.58	0.53	-0.58	-0.7	-0.73	FALSE	-0.08	0.34	0.02	0	0.01
TCGA-55-8508-01	FALSE	FALSE	0.34	-0.36	0.28	-0.22	-0.46	-0.39	FALSE	0.24	0.34	0.03	0.02	-0.01
TCGA-44-8119-01	FALSE	FALSE	0.33	0.04	0.52	0.05	-0.1	-0.1	FALSE	0.35	0.33	0.02	0.01	0
TCGA-86-7954-01	FALSE	FALSE	0.33	0.64	0.41	0.36	0.3	0.44	TRUE	0.33	-0.54	-0.02	-0.02	-0.01
TCGA-86-8358-01	FALSE	FALSE	0.33	0.01	0.63	0.02	-0.13	0.34	TRUE	0.33	-0.1	-0.01	-0.02	0.01
TCGA-93-8067-01	FALSE	FALSE	0.33	-0.11	0.39	-0.18	-0.32	-0.51	FALSE	-0.86	0.33	0.03	0	-0.01
TCGA-69-7973-01	FALSE	FALSE	0.32	-0.24	0.47	-0.13	-0.25	0.57	FALSE	0.02	0.32	0.02	0	0.01
TCGA-55-A494-01	FALSE	FALSE	0.32	-0.61	0.45	-0.44	-0.64	-0.03	FALSE	-0.23	0.32	0.03	-0.02	0.02
TCGA-75-6214-01	FALSE	FALSE	0.32	-0.11	0.44	-0.15	0.07	-0.37	FALSE	-0.27	0.32	0.03	-0.01	0
TCGA-38-4631-01	FALSE	FALSE	0.31	-0.11	0.4	-0.2	-0.57	-0.09	FALSE	-0.28	0.31	0.05	-0.01	0
TCGA-95-7944-01	FALSE	FALSE	0.3	0.64	0.54	0.37	0.32	0.79	TRUE	0.3	-0.16	0.01	0.01	-0.03
TCGA-78-7542-01	FALSE	FALSE	0.3	0.29	0.63	0.13	0.95	-0.06	FALSE	-0.42	0.3	0.03	-0.01	-0.01
TCGA-50-6590-01	FALSE	FALSE	0.3	0.42	0.49	0.29	0.71	0.24	TRUE	0.3	0.28	0.02	0.01	-0.01
TCGA-86-7701-01	FALSE	FALSE	0.29	0.27	0.46	0.13	-0.08	0.17	TRUE	0.29	-0.06	-0.01	0	0
TCGA-50-6593-01	FALSE	FALSE	0.29	-0.3	0.46	-0.14	0.24	-0.43	FALSE	0.07	0.29	0	0.05	0.01
TCGA-50-5933-01	FALSE	FALSE	0.29	0.2	0.59	0.15	0.9	-0.11	FALSE	-0.2	0.29	0.01	0.04	-0.02
TCGA-69-8253-01	FALSE	FALSE	0.29	-0.41	0.5	-0.26	-0.43	-0.43	FALSE	-0.7	0.29	0.02	0.02	0
TCGA-64-5774-01	FALSE	FALSE	0.29	-0.28	0.48	-0.26	-0.28	0.59	FALSE	-0.33	0.29	0.02	0	0
TCGA-62-A46V-01	FALSE	FALSE	0.29	-0.35	0.62	-0.31	-0.23	-0.78	FALSE	-0.5	0.29	0	0.02	0.01
TCGA-91-6836-01	FALSE	FALSE	0.28	0	0.6	-0.06	0.51	-0.09	FALSE	-1.01	0.28	0.03	-0.01	-0.01
TCGA-91-6848-01	FALSE	FALSE	0.28	0.39	0.61	0.27	0.83	0.32	TRUE	0.28	0.41	0.03	0	0
TCGA-86-8075-01	FALSE	FALSE	0.28	-0.01	0.45	0.01	0.22	-0.46	FALSE	-0.11	0.28	0.01	0.06	-0.01
TCGA-91-6831-01	FALSE	FALSE	0.28	0.13	0.48	0.03	-0.07	0.37	FALSE	-0.2	0.28	0.02	0.01	0
TCGA-55-6978-01	FALSE	FALSE	0.28	0.81	0.57	0.55	1.01	1.05	TRUE	0.28	0.14	0.01	0.04	-0.02
TCGA-86-8585-01	FALSE	FALSE	0.27	0.15	0.47	0.14	0.07	0.26	TRUE	0.27	0.26	0.02	-0.01	0
TCGA-86-8279-01	FALSE	FALSE	0.27	-0.12	0.48	-0.23	-0.45	-0.63	FALSE	-0.27	0.27	0.01	0.02	0.01
TCGA-78-7167-01	FALSE	FALSE	0.26	-0.31	0.47	-0.31	-0.73	-0.4	FALSE	-0.86	0.26	-0.01	0.01	0.02
TCGA-55-8614-01	FALSE	FALSE	0.26	-0.03	0.45	-0.02	-0.14	-0.18	FALSE	0.37	0.26	0.01	0.01	0
TCGA-83-5908-01	FALSE	FALSE	0.26	0.95	0.6	0.56	1.29	1.18	TRUE	0.26	-0.1	0.02	-0.01	-0.02
TCGA-69-7760-01	FALSE	FALSE	0.26	-0.41	0.32	-0.44	-0.44	-0.77	FALSE	-0.92	0.26	0.02	0.02	-0.01
TCGA-55-6969-01	FALSE	FALSE	0.25	0.11	0.38	0.16	-0.05	0.09	TRUE	0.25	0.17	0.01	0	0
TCGA-91-6830-01	FALSE	FALSE	0.25	0.21	0.56	0.14	0.13	0.29	TRUE	0.25	-0.26	-0.01	-0.01	0
TCGA-L9-A5IP-01	FALSE	FALSE	0.25	-0.23	0.48	-0.12	0.06	-0.1	FALSE	-0.25	0.25	0.02	0	0
TCGA-44-7669-01	FALSE	FALSE	0.25	0.04	0.59	0.12	0.11	0.1	TRUE	0.25	-0.1	0	-0.02	0.01
TCGA-55-5899-01	FALSE	FALSE	0.25	0.1	0.42	0.1	-0.06	0.06	TRUE	0.25	-0.02	0	-0.01	0.01
TCGA-38-6178-01	FALSE	FALSE	0.25	-0.14	0.48	-0.04	-0.25	-0.42	FALSE	0.09	0.25	0.01	0.02	0
TCGA-49-4501-01	FALSE	FALSE	0.24	-0.05	0.53	0.03	-0.09	0.03	FALSE	0.06	0.24	-0.01	0.03	0.01
TCGA-50-5930-01	FALSE	FALSE	0.24	-0.12	0.35	-0.02	-0.46	0.07	FALSE	0.04	0.24	0.01	0.02	-0.01
TCGA-J2-8192-01	FALSE	FALSE	0.24	0.03	0.57	0.09	0.22	-0.08	FALSE	0.4	0.24	-0.02	0.07	0
TCGA-71-6725-01	FALSE	FALSE	0.24	-0.48	0.39	-0.45	-0.43	-0.92	FALSE	-0.83	0.24	0.01	0	0
TCGA-69-7980-01	FALSE	FALSE	0.24	0.31	0.44	0.17	0.26	0.3	TRUE	0.24	-0.13	0	-0.01	0
TCGA-44-4112-01	FALSE	FALSE	0.24	-0.16	0.59	-0.18	-0.19	-0.18	FALSE	-0.46	0.24	0	0.02	0
TCGA-73-4659-01	FALSE	FALSE	0.24	-0.39	0.49	-0.17	-0.12	-0.48	FALSE	-0.17	0.24	0	0.02	0
TCGA-64-1676-01	FALSE	FALSE	0.23	0.14	0.56	0.03	0.53	0.31	FALSE	-1.25	0.23	0.01	0.05	-0.01
TCGA-44-A479-01	FALSE	FALSE	0.23	0.42	0.41	0.25	0.12	0.31	TRUE	0.23	-0.08	0	-0.01	0
TCGA-99-8025-01	FALSE	FALSE	0.23	-0.22	0.43	-0.2	-0.21	-0.49	FALSE	-0.16	0.23	0.01	0.02	0
TCGA-38-4625-01	FALSE	FALSE	0.23	0.22	0.63	0.16	1.09	0.03	FALSE	-0.06	0.23	0.03	0	-0.01
TCGA-62-8397-01	FALSE	FALSE	0.23	-0.63	0.37	-0.41	-0.47	-0.65	FALSE	-0.37	0.23	-0.02	0.02	0.02
TCGA-55-7283-01	FALSE	FALSE	0.23	0.04	0.53	0.03	-0.14	0.04	FALSE	-0.52	0.23	0.01	0	0.01
TCGA-38-4632-01	FALSE	FALSE	0.22	0.07	0.57	0.05	0.28	0.18	FALSE	-0.42	0.22	0.01	0.01	0
TCGA-MN-A4N5-01	FALSE	FALSE	0.22	0.3	0.59	0.19	0.64	0.37	TRUE	0.22	-0.15	-0.01	-0.03	0
TCGA-97-A4M3-01	FALSE	FALSE	0.22	-0.39	0.42	-0.31	-0.4	-0.54	FALSE	-0.24	0.22	0.01	0.02	-0.01
TCGA-50-6595-01	FALSE	FALSE	0.22	0.5	0.47	0.32	0.89	0	FALSE	0.06	0.22	0.03	0.03	-0.01
TCGA-86-7955-01	FALSE	FALSE	0.21	-0.28	0.54	-0.35	-0.53	-0.5	FALSE	-0.14	0.21	0.02	-0.01	0.01
TCGA-55-8205-01	FALSE	FALSE	0.21	0.71	0.64	0.45	1.01	0.85	TRUE	0.21	-0.2	0.01	-0.01	-0.02
TCGA-97-8179-01	FALSE	FALSE	0.21	-0.17	0.36	-0.19	-0.19	-0.33	FALSE	-0.75	0.21	0	0.01	0.01
TCGA-44-8117-01	FALSE	FALSE	0.21	0.05	0.51	-0.07	0.16	-0.29	FALSE	-0.48	0.21	0	0.02	0.01
TCGA-44-7661-01	FALSE	FALSE	0.21	0.24	0.59	0.25	1.14	0.04	FALSE	0.03	0.21	0.02	0.01	0
TCGA-44-A4SS-01	FALSE	FALSE	0.2	0.44	0.39	0.27	0.12	0.38	TRUE	0.2	-0.16	0	0	-0.01
TCGA-55-7914-01	FALSE	FALSE	0.2	0.09	0.5	0.04	0.13	0.2	FALSE	-0.31	0.2	0.01	0	0
TCGA-73-4668-01	FALSE	FALSE	0.2	-0.33	0.34	-0.22	-0.23	-0.34	FALSE	-1.01	0.2	0.01	0.01	0
TCGA-J2-A4AD-01	FALSE	FALSE	0.2	-0.5	0.53	-0.34	-0.28	-0.44	FALSE	-0.39	0.2	0.01	0	0.01
TCGA-MP-A4TE-01	FALSE	FALSE	0.2	-0.69	0.26	-0.51	-0.59	-0.63	FALSE	-0.12	0.2	0.02	-0.01	0.01
TCGA-64-1677-01	FALSE	FALSE	0.2	0.26	0.56	0	0.07	0.02	FALSE	-1.18	0.2	0.02	-0.02	0
TCGA-50-6592-01	FALSE	FALSE	0.2	0.5	0.53	0.29	0.12	0.51	TRUE	0.2	-0.14	0	-0.01	-0.01
TCGA-44-2665-01	FALSE	FALSE	0.2	-0.11	0.62	-0.05	0.31	-0.45	FALSE	-0.21	0.2	-0.02	0.04	0.01
TCGA-93-A4JN-01	FALSE	FALSE	0.2	-0.18	0.48	0	-0.03	-0.42	FALSE	0.41	0.2	0	0.01	0
TCGA-95-A4VN-01	FALSE	FALSE	0.19	0.44	0.51	0.32	1.26	0.55	TRUE	0.19	-0.06	0	-0.02	0
TCGA-49-4510-01	FALSE	FALSE	0.19	-0.37	0.42	-0.22	-0.37	-0.19	FALSE	-0.08	0.19	0	0.01	0.01
TCGA-91-7771-01	FALSE	FALSE	0.19	0.17	0.47	0.16	-0.06	0.35	TRUE	0.19	-0.6	-0.04	-0.01	0
TCGA-NJ-A4YQ-01	FALSE	FALSE	0.19	0.25	0.48	0.22	0	0.59	TRUE	0.19	-0.32	-0.01	-0.02	0
TCGA-L4-A4E5-01	FALSE	FALSE	0.18	-0.07	0.42	-0.12	0.19	-0.29	FALSE	-0.54	0.18	0.02	-0.01	0
TCGA-64-5815-01	FALSE	FALSE	0.18	-0.2	0.46	-0.04	0.05	-0.36	FALSE	0.35	0.18	0	0.1	-0.02
TCGA-50-5072-01	FALSE	FALSE	0.17	-0.2	0.6	-0.13	-0.15	-0.38	FALSE	-0.13	0.17	0.01	-0.01	0.01
TCGA-55-7816-01	FALSE	FALSE	0.17	0.31	0.77	0.23	0.21	0.36	TRUE	0.17	-0.09	-0.02	0.01	0.01
TCGA-62-A46P-01	FALSE	FALSE	0.17	-0.37	0.47	-0.33	-0.56	-0.41	FALSE	-0.33	0.17	0.01	0	0.01
TCGA-62-8402-01	FALSE	FALSE	0.17	0.76	0.53	0.33	0.46	1.01	TRUE	0.17	-0.28	0	-0.02	-0.01
TCGA-55-8091-01	FALSE	FALSE	0.17	0.31	0.58	0.15	0.52	-0.4	FALSE	0.22	0.17	-0.01	0.06	-0.01
TCGA-99-8032-01	FALSE	FALSE	0.16	-0.36	0.36	-0.2	-0.38	-0.31	FALSE	0.32	0.16	0	0.01	0.01
TCGA-55-A4DF-01	FALSE	FALSE	0.16	0.52	0.68	0.27	0.53	0.5	TRUE	0.16	-0.26	0	-0.03	0
TCGA-67-3772-01	FALSE	FALSE	0.16	-0.15	0.47	-0.08	-0.55	-0.23	FALSE	-0.29	0.16	-0.01	0.03	0.01
TCGA-49-AAR3-01	FALSE	FALSE	0.16	0.65	0.38	0.36	0.68	0.68	TRUE	0.16	-0.01	0.01	0	-0.01
TCGA-55-7227-01	FALSE	FALSE	0.16	0.1	0.52	0.11	0.39	-0.09	FALSE	0.4	0.16	-0.02	0.04	0
TCGA-55-8615-01	FALSE	FALSE	0.16	-0.46	0.37	-0.42	-0.66	-0.78	FALSE	-0.21	0.16	0.01	0	0.01
TCGA-62-A46U-01	FALSE	FALSE	0.16	0.88	0.67	0.46	0.87	0.25	TRUE	0.16	-1.13	-0.04	-0.03	-0.03
TCGA-97-7937-01	FALSE	FALSE	0.15	-0.32	0.36	-0.34	-0.47	-0.68	FALSE	-1.07	0.15	0.01	0.03	0
TCGA-69-7761-01	FALSE	FALSE	0.15	0.48	0.4	0.28	0.08	0.43	TRUE	0.15	-0.43	-0.01	-0.02	-0.01
TCGA-05-4426-01	FALSE	FALSE	0.15	-0.28	0.67	-0.14	0.57	-0.35	FALSE	-0.13	0.15	0.01	0.01	-0.01
TCGA-78-7155-01	FALSE	FALSE	0.15	0.11	0.59	-0.12	-0.24	0	FALSE	-0.09	0.15	0.02	-0.02	0.01
TCGA-05-4402-01	FALSE	FALSE	0.14	-0.11	0.47	-0.05	-0.18	-0.37	FALSE	-0.12	0.14	0.01	0.01	0
TCGA-62-8394-01	FALSE	FALSE	0.14	0.03	0.49	-0.04	-0.18	0.21	FALSE	-0.19	0.14	0.03	-0.01	0
TCGA-78-7153-01	FALSE	FALSE	0.14	-0.36	0.42	-0.28	-0.77	-0.25	FALSE	-0.91	0.14	0.01	0	0
TCGA-55-8506-01	FALSE	FALSE	0.14	0.04	0.57	-0.02	0.07	-0.17	FALSE	0.02	0.14	0.03	0.02	-0.03
TCGA-55-8094-01	FALSE	FALSE	0.14	-0.43	0.31	-0.48	-0.59	-0.69	FALSE	-0.17	0.14	0.02	-0.04	0.01
TCGA-05-4405-01	FALSE	FALSE	0.14	-0.28	0.49	-0.12	0.09	-0.06	FALSE	0.18	0.14	-0.01	0.04	0
TCGA-75-6206-01	FALSE	FALSE	0.14	-0.23	0.44	-0.11	-0.32	-0.38	FALSE	-0.69	0.14	-0.03	0.06	-0.01
TCGA-62-8399-01	FALSE	FALSE	0.14	-0.17	0.41	-0.1	0.06	-0.13	FALSE	-0.1	0.14	0.01	0.01	0
TCGA-62-8398-01	FALSE	FALSE	0.14	0.09	0.53	0.07	0.11	-0.23	FALSE	-0.12	0.14	0.02	0	-0.01
TCGA-78-7161-01	FALSE	FALSE	0.14	-0.3	0.32	-0.34	-0.57	-0.49	FALSE	-0.08	0.14	0.01	0.01	0
TCGA-L9-A8F4-01	FALSE	FALSE	0.14	0.26	0.44	0.16	-0.08	0.41	TRUE	0.14	-0.23	-0.01	-0.01	0
TCGA-78-8660-01	FALSE	FALSE	0.14	0.4	0.51	0.24	0.26	0.3	TRUE	0.14	-0.13	0	-0.01	0
TCGA-55-6712-01	FALSE	FALSE	0.13	0.35	0.51	0.34	0.44	0.86	TRUE	0.13	-0.12	0	0.02	-0.02
TCGA-50-5946-01	FALSE	FALSE	0.13	-0.15	0.43	-0.2	-0.33	0.06	FALSE	-0.04	0.13	0.02	-0.01	0
TCGA-80-5608-01	FALSE	FALSE	0.13	-0.05	0.37	-0.1	-0.24	0.09	FALSE	-0.2	0.13	0.02	-0.01	0
TCGA-05-4389-01	FALSE	FALSE	0.13	0.33	0.41	0.21	0.13	0.82	TRUE	0.13	-0.28	-0.01	-0.03	0
TCGA-55-8511-01	FALSE	FALSE	0.13	0.07	0.55	0.16	0.66	0.14	TRUE	0.13	0.28	0.01	0.02	-0.01
TCGA-55-7570-01	FALSE	FALSE	0.13	-0.18	0.47	-0.19	-0.36	0.7	FALSE	0.08	0.13	0.01	-0.01	0.01
TCGA-55-A491-01	FALSE	FALSE	0.13	-0.04	0.29	-0.05	0.08	0.13	FALSE	0.03	0.13	0	0	0
TCGA-49-6743-01	FALSE	FALSE	0.13	0.05	0.5	0.07	0.25	-0.06	FALSE	-0.07	0.13	0.01	0	0
TCGA-55-7994-01	FALSE	FALSE	0.13	0.58	0.65	0.42	1.04	0.77	TRUE	0.13	-0.5	-0.01	-0.04	-0.01
TCGA-35-5375-01	FALSE	FALSE	0.13	0.24	0.51	0.02	0.01	0.28	FALSE	-0.36	0.13	0.01	0	0
TCGA-73-4677-01	FALSE	FALSE	0.12	-0.3	0.57	-0.13	-0.27	-0.08	FALSE	-1.15	0.12	-0.01	0.01	0.01
TCGA-55-8616-01	FALSE	FALSE	0.12	-0.35	0.45	-0.15	0.12	-0.12	FALSE	-0.17	0.12	0	0	0.01
TCGA-55-6984-01	FALSE	FALSE	0.12	-0.53	0.46	-0.34	-0.37	-0.54	FALSE	-0.3	0.12	0.03	-0.02	0
TCGA-91-6840-01	FALSE	FALSE	0.11	0.06	0.34	0.13	-0.23	0.35	TRUE	0.11	-0.16	-0.01	-0.02	0
TCGA-44-6145-01	FALSE	FALSE	0.11	0.39	0.49	0.33	0.41	0.69	TRUE	0.11	-0.23	-0.01	0.01	-0.01
TCGA-50-5068-01	FALSE	FALSE	0.11	0.4	0.7	0.09	-0.23	0.6	FALSE	-0.46	0.11	0	0.01	0
TCGA-J2-A4AG-01	FALSE	FALSE	0.11	-0.03	0.53	0.09	0.1	0.03	FALSE	0.28	0.11	-0.01	0.01	0.01
TCGA-05-4425-01	FALSE	FALSE	0.11	0.32	0.7	0.14	0.26	-0.07	FALSE	0.2	0.11	0	0.01	0
TCGA-50-6673-01	FALSE	FALSE	0.11	-0.34	0.32	-0.2	-0.38	-0.59	FALSE	-0.09	0.11	0.01	0	0
TCGA-93-7348-01	FALSE	FALSE	0.11	-0.19	0.44	-0.06	-0.28	-0.28	FALSE	0.27	0.11	0	0.04	0
TCGA-86-8054-01	FALSE	FALSE	0.1	-0.32	0.58	-0.28	-0.28	-0.36	FALSE	-0.2	0.1	0.01	0	0.01
TCGA-69-7979-01	FALSE	FALSE	0.1	-0.11	0.56	-0.21	-0.09	-0.48	FALSE	-0.29	0.1	0.01	0	0
TCGA-44-2659-01	FALSE	FALSE	0.1	0.02	0.41	0.06	-0.17	0.39	FALSE	0.13	0.1	-0.01	0.03	0
TCGA-49-4514-01	FALSE	FALSE	0.1	-0.03	0.27	-0.16	-0.68	-0.15	FALSE	-0.78	0.1	0.03	-0.01	-0.01
TCGA-S2-AA1A-01	FALSE	FALSE	0.1	-0.01	0.35	0.1	-0.23	0.03	FALSE	0.63	0.1	-0.02	0	0.01
TCGA-05-4417-01	FALSE	FALSE	0.1	0.08	0.41	0.11	-0.05	0.21	TRUE	0.1	0.2	-0.01	0.04	-0.01
TCGA-44-6776-01	FALSE	FALSE	0.1	-0.38	0.52	-0.26	-0.43	-0.35	FALSE	-0.79	0.1	0	0.02	0.01
TCGA-55-8090-01	FALSE	FALSE	0.1	-0.18	0.52	-0.09	0.51	-0.46	FALSE	0.11	0.1	0	0.02	-0.01
TCGA-05-4424-01	FALSE	FALSE	0.1	-0.04	0.41	0.1	-0.13	0.24	FALSE	0.1	0.1	0.01	-0.01	0
TCGA-75-5147-01	FALSE	FALSE	0.09	-0.01	0.59	0.04	-0.11	-0.04	FALSE	0.04	0.09	0.01	-0.01	0
TCGA-53-7813-01	FALSE	FALSE	0.09	0.07	0.31	-0.17	-0.38	0.25	FALSE	-1.22	0.09	0.01	0	0
TCGA-55-7576-01	FALSE	FALSE	0.09	-0.16	0.46	0	-0.01	0.08	FALSE	-0.28	0.09	0	0	0
TCGA-80-5611-01	FALSE	FALSE	0.09	0.36	0.61	0.2	0.03	-0.2	FALSE	-0.47	0.09	0.02	-0.01	-0.01
TCGA-NJ-A4YF-01	FALSE	FALSE	0.09	-0.44	0.37	-0.4	-0.7	-0.59	FALSE	-0.29	0.09	0.02	-0.01	0
TCGA-05-4427-01	FALSE	FALSE	0.08	0.12	0.6	0.08	0.7	0.13	FALSE	-0.19	0.08	0.01	0.01	-0.01
TCGA-44-5643-01	FALSE	FALSE	0.08	0.03	0.64	0.07	-0.27	0.13	FALSE	0.04	0.08	0.01	-0.02	0.01
TCGA-86-7714-01	FALSE	FALSE	0.08	-0.31	0.51	-0.23	-0.24	-0.44	FALSE	-0.56	0.08	-0.01	0.02	0.01
TCGA-35-3615-01	FALSE	FALSE	0.08	-0.13	0.61	-0.18	-0.39	-0.19	FALSE	-1.45	0.08	0	0.03	0
TCGA-44-7660-01	FALSE	FALSE	0.08	-0.05	0.46	-0.09	0	0.15	FALSE	0.14	0.08	0.02	-0.02	0.01
TCGA-49-4487-01	FALSE	FALSE	0.08	0.2	0.38	0.16	-0.09	0.4	TRUE	0.08	0.1	0.01	0.01	-0.01
TCGA-50-6594-01	FALSE	FALSE	0.08	-0.33	0.53	-0.08	1.4	-0.61	FALSE	-0.33	0.08	0.01	0	0
TCGA-95-7948-01	FALSE	FALSE	0.08	-0.29	0.64	-0.23	-0.63	-0.24	FALSE	-0.29	0.08	0	0	0.01
TCGA-44-6779-01	FALSE	FALSE	0.08	0.47	0.52	0.37	0.31	0.7	TRUE	0.08	0.37	0.03	0.04	-0.03
TCGA-49-AARE-01	FALSE	FALSE	0.08	-0.12	0.39	-0.14	-0.46	-0.23	FALSE	0.26	0.08	0.01	-0.01	0
TCGA-MN-A4N1-01	FALSE	FALSE	0.07	-0.5	0.44	-0.41	-0.26	-0.72	FALSE	-0.29	0.07	0.01	0	0
TCGA-78-7146-01	FALSE	FALSE	0.07	0.14	0.53	-0.01	0.34	-0.12	FALSE	-1.02	0.07	0.03	-0.01	0
TCGA-69-7764-01	FALSE	FALSE	0.07	-0.07	0.36	-0.04	-0.34	0.06	FALSE	-0.58	0.07	0	0	0.01
TCGA-64-1680-01	FALSE	FALSE	0.07	-0.2	0.64	-0.2	-0.34	-0.42	FALSE	-0.97	0.07	0.01	0	0
TCGA-MN-A4N4-01	FALSE	FALSE	0.07	-0.28	0.36	-0.16	-0.24	-0.12	FALSE	0.35	0.07	0	0	0.01
TCGA-78-7156-01	FALSE	FALSE	0.07	-0.14	0.58	-0.25	-0.54	-0.39	FALSE	-0.99	0.07	-0.01	0	0.01
TCGA-49-6761-01	FALSE	FALSE	0.07	0.3	0.56	0.19	0.61	0.05	FALSE	0.03	0.07	0.01	0.01	-0.01
TCGA-MP-A4TF-01	FALSE	FALSE	0.06	0.24	0.62	0.01	0.57	-0.16	FALSE	-0.08	0.06	0.01	0	0
TCGA-50-5051-01	FALSE	FALSE	0.06	-0.45	0.43	-0.34	-0.41	-0.37	FALSE	-0.23	0.06	0.01	0	0
TCGA-62-A46O-01	FALSE	FALSE	0.06	-0.35	0.56	-0.44	-0.38	-0.57	FALSE	-0.68	0.06	0.02	-0.01	0
TCGA-78-7148-01	FALSE	FALSE	0.06	-0.06	0.46	-0.06	-0.37	0.21	FALSE	-0.56	0.06	0.01	0.01	0
TCGA-55-A492-01	FALSE	FALSE	0.06	-0.4	0.43	-0.32	-0.67	-0.56	FALSE	-0.27	0.06	0	0	0.01
TCGA-78-7152-01	FALSE	FALSE	0.06	-0.14	0.55	-0.02	-0.38	0.11	FALSE	-0.22	0.06	0.01	0	-0.01
TCGA-78-7154-01	FALSE	FALSE	0.06	-0.1	0.38	-0.15	-0.33	-0.28	FALSE	-0.12	0.06	0.01	-0.01	0
TCGA-78-7162-01	FALSE	FALSE	0.06	0.04	0.47	0.09	-0.2	0.22	FALSE	-0.04	0.06	-0.02	0.01	0.02
TCGA-05-4432-01	FALSE	FALSE	0.06	0.1	0.44	0.08	-0.1	0.22	TRUE	0.06	-0.12	0	-0.01	0
TCGA-55-A48Z-01	FALSE	FALSE	0.06	0.17	0.47	0.1	0.29	0.04	FALSE	0.01	0.06	0	0.01	-0.01
TCGA-NJ-A7XG-01	FALSE	FALSE	0.05	-0.34	0.52	-0.34	-0.4	-0.67	FALSE	-0.16	0.05	0	0	0
TCGA-05-5429-01	FALSE	FALSE	0.05	-0.41	0.69	-0.33	-0.69	-0.36	FALSE	-0.36	0.05	0	-0.01	0.01
TCGA-62-8395-01	FALSE	FALSE	0.05	-0.24	0.55	-0.14	-0.54	-0.24	FALSE	0.13	0.05	-0.02	0.01	0.01
TCGA-MP-A4SV-01	FALSE	FALSE	0.05	0.37	0.56	0.22	0.35	0.44	TRUE	0.05	0	0.02	-0.03	0
TCGA-73-4675-01	FALSE	FALSE	0.05	-0.5	0.6	-0.31	-0.65	-0.48	FALSE	-0.07	0.05	-0.01	0.04	0
TCGA-78-7159-01	FALSE	FALSE	0.05	0.04	0.39	-0.14	-0.33	0.26	FALSE	-0.21	0.05	0.01	0	0
TCGA-49-4486-01	FALSE	FALSE	0.05	-0.44	0.58	-0.4	-0.64	-0.47	FALSE	-1.49	0.05	0	0	0
TCGA-62-A470-01	FALSE	FALSE	0.05	-0.27	0.45	-0.3	-0.23	-0.49	FALSE	-0.58	0.05	0.01	-0.02	0.01
TCGA-55-7910-01	FALSE	FALSE	0.04	-0.2	0.36	-0.27	-0.37	-0.59	FALSE	-0.23	0.04	0.01	0	-0.01
TCGA-55-7907-01	FALSE	FALSE	0.04	0.18	0.36	0.11	-0.06	0.24	TRUE	0.04	-0.04	0	0	0
TCGA-44-2655-01	FALSE	FALSE	0.04	-0.28	0.61	-0.13	-0.33	-0.35	FALSE	-0.54	0.04	-0.01	0.01	0.01
TCGA-50-8460-01	FALSE	FALSE	0.04	-0.31	0.45	-0.06	-0.24	-0.08	FALSE	0.33	0.04	-0.01	0.01	0.01
TCGA-55-8302-01	FALSE	FALSE	0.04	0.2	0.48	0.11	0.91	-0.09	FALSE	-0.03	0.04	0.01	0	0
TCGA-49-AAR2-01	FALSE	FALSE	0.04	-0.3	0.28	-0.22	-0.66	-0.31	FALSE	0.1	0.04	0	-0.01	0
TCGA-05-4396-01	FALSE	FALSE	0.04	-0.14	0.57	-0.19	-0.4	-0.52	FALSE	-0.53	0.04	0	-0.01	0
TCGA-55-8203-01	FALSE	FALSE	0.04	0.07	0.44	0.03	-0.11	0.2	FALSE	0.05	0.04	0.01	0	0
TCGA-4B-A93V-01	FALSE	FALSE	0.03	-0.07	0.41	-0.09	0.49	-0.38	FALSE	-0.22	0.03	0.02	-0.01	0
TCGA-55-8207-01	FALSE	FALSE	0.03	-0.28	0.47	-0.13	-0.09	-0.07	FALSE	0.14	0.03	-0.03	0.05	0
TCGA-44-2666-01	FALSE	FALSE	0.03	-0.34	0.62	-0.21	0.13	-0.18	FALSE	-0.43	0.03	-0.01	0	0.01
TCGA-50-5942-01	FALSE	FALSE	0.03	-0.29	0.52	-0.12	-0.3	-0.1	FALSE	-0.07	0.03	-0.01	0.01	0.01
TCGA-J2-8194-01	FALSE	FALSE	0.03	-0.21	0.49	-0.15	-0.15	-0.48	FALSE	-0.41	0.03	-0.01	0.01	0
TCGA-49-4505-01	FALSE	FALSE	0.02	0.15	0.46	0.11	0.17	0.35	TRUE	0.02	-0.04	-0.01	0.02	0
TCGA-50-6597-01	FALSE	FALSE	0.02	-0.04	0.31	-0.03	-0.3	-0.1	FALSE	0.03	0.02	0	0	0
TCGA-55-6987-01	FALSE	FALSE	0.02	0.54	0.47	0.29	0.34	0.61	TRUE	0.02	-0.28	-0.01	-0.01	-0.01
TCGA-44-6777-01	FALSE	FALSE	0.02	-0.06	0.46	0.14	0.28	-0.2	FALSE	0.44	0.02	-0.03	0.07	-0.01
TCGA-97-8174-01	FALSE	FALSE	0.02	0	0.54	0.08	-0.2	-0.14	FALSE	0.25	0.02	-0.02	0.02	0.01
TCGA-75-5146-01	FALSE	FALSE	0.01	-0.19	0.63	-0.08	-0.44	0.09	FALSE	-0.64	0.01	-0.01	0.01	0.01
TCGA-62-A471-01	FALSE	FALSE	0.01	-0.08	0.58	-0.17	-0.31	-0.2	FALSE	-0.48	0.01	0.05	-0.02	-0.01
TCGA-44-7667-01	FALSE	FALSE	0	-0.06	0.49	-0.21	-0.37	-0.48	FALSE	-0.01	0	0	-0.01	0
TCGA-55-7815-01	FALSE	FALSE	0	0.05	0.48	-0.08	0.11	-0.24	FALSE	-1.07	0	-0.01	0.04	-0.01
TCGA-86-7713-01	FALSE	FALSE	0	-0.14	0.45	-0.19	-0.27	-0.41	FALSE	-0.63	0	0.02	-0.01	0
TCGA-55-7281-01	FALSE	FALSE	0	0.1	0.38	0	-0.27	-0.08	FALSE	-0.06	0	-0.01	0.01	0
TCGA-35-4123-01	FALSE	TRUE	0	0.56	0.65	0.38	0.78	1.47	TRUE	0	0.05	0.01	0.01	-0.01
TCGA-05-4382-01	FALSE	TRUE	0	0.04	0.42	0.12	0.15	-0.28	FALSE	0.02	0	-0.01	0.01	0
TCGA-73-7498-01	FALSE	TRUE	0	-0.25	0.48	-0.1	-0.39	-0.29	FALSE	0.21	0	-0.02	0.02	0.01
TCGA-55-6972-01	FALSE	TRUE	0	-0.51	0.53	-0.48	-0.74	-0.59	FALSE	-1.2	0	0	-0.03	0.01
TCGA-55-1594-01	FALSE	TRUE	0	0.07	0.45	0.02	0	0.87	FALSE	0.11	0	0.01	-0.02	0.01
TCGA-78-7147-01	FALSE	TRUE	0	0.28	0.52	0.05	-0.28	0.19	FALSE	-0.43	0	0.01	-0.02	0.01
TCGA-L9-A443-01	FALSE	TRUE	0	0.01	0.45	-0.08	-0.04	0.1	FALSE	-0.08	0	0	0.01	0
TCGA-64-1681-01	FALSE	TRUE	0	0.02	0.36	0	-0.23	-0.55	FALSE	0.09	0	-0.01	0.01	0
TCGA-55-1596-01	FALSE	TRUE	-0.01	0	0.45	-0.04	-0.27	-0.12	FALSE	-0.35	-0.01	0.02	-0.02	0
TCGA-44-3398-01	FALSE	TRUE	-0.01	-0.02	0.73	0.05	0.38	0.01	FALSE	-0.08	-0.01	-0.01	0.02	0
TCGA-97-7938-01	FALSE	TRUE	-0.01	-0.11	0.54	-0.04	0.29	0.14	FALSE	-0.53	-0.01	-0.02	0.02	0.01
TCGA-78-7536-01	FALSE	TRUE	-0.01	0.22	0.49	0.02	-0.23	-0.07	FALSE	-0.91	-0.01	0.01	-0.02	0
TCGA-86-A4JF-01	FALSE	TRUE	-0.01	0.1	0.51	0.06	0.5	-0.02	FALSE	-0.44	-0.01	0.02	-0.01	-0.02
TCGA-49-6742-01	FALSE	TRUE	-0.01	-0.4	0.5	-0.31	-0.42	-0.39	FALSE	0.05	-0.01	0.02	-0.02	0
TCGA-97-8171-01	FALSE	TRUE	-0.01	-0.52	0.48	-0.47	-0.75	-0.88	FALSE	-0.88	-0.01	0	-0.02	0.01
TCGA-78-8655-01	FALSE	TRUE	-0.02	0.12	0.53	0.1	-0.03	0.32	TRUE	-0.02	0.17	0	0.02	0
TCGA-62-A472-01	FALSE	TRUE	-0.02	0.23	0.67	0.12	0.5	0.32	TRUE	-0.02	-0.15	0	-0.01	0
TCGA-55-8514-01	FALSE	TRUE	-0.02	-0.31	0.43	-0.22	-0.14	-0.66	FALSE	-0.1	-0.02	0	-0.01	0
TCGA-55-8204-01	FALSE	TRUE	-0.02	0.05	0.46	-0.03	0.05	-0.18	FALSE	0.21	-0.02	0.01	0	0
TCGA-64-5779-01	FALSE	TRUE	-0.02	-0.21	0.35	-0.12	-0.42	0.01	FALSE	0.16	-0.02	0	0.01	0
TCGA-73-A9RS-01	FALSE	TRUE	-0.02	-0.04	0.53	-0.13	0.12	-0.14	FALSE	-0.5	-0.02	0.01	-0.02	0
TCGA-75-5125-01	FALSE	TRUE	-0.02	0.52	0.61	0.36	1.19	0.19	TRUE	-0.02	-0.3	0	-0.01	-0.02
TCGA-86-8668-01	FALSE	TRUE	-0.03	-0.04	0.46	0.03	-0.05	-0.16	FALSE	0.5	-0.03	-0.02	0.02	0
TCGA-49-AARQ-01	FALSE	TRUE	-0.03	0.06	0.37	-0.09	-0.41	0.27	FALSE	-0.38	-0.03	0.01	-0.03	0
TCGA-78-7539-01	FALSE	TRUE	-0.03	0.29	0.51	0.22	0.1	0.57	TRUE	-0.03	-0.56	-0.03	-0.02	-0.01
TCGA-55-8507-01	FALSE	TRUE	-0.03	-0.2	0.41	-0.18	-0.26	-0.34	FALSE	0.24	-0.03	0.01	-0.01	0
TCGA-L9-A7SV-01	FALSE	TRUE	-0.03	-0.15	0.43	-0.22	-0.41	-0.35	FALSE	-0.51	-0.03	0.01	-0.04	0.01
TCGA-49-6745-01	FALSE	TRUE	-0.03	0.25	0.58	0.25	1.1	0.45	TRUE	-0.03	0.17	0.01	0.05	-0.01
TCGA-86-A4D0-01	FALSE	TRUE	-0.03	-0.19	0.46	-0.2	-0.27	-0.41	FALSE	-0.28	-0.03	0.01	-0.03	0.01
TCGA-55-6642-01	FALSE	TRUE	-0.03	-0.09	0.35	-0.03	-0.26	0.07	TRUE	-0.03	0.91	0.02	0.1	-0.02
TCGA-55-8087-01	FALSE	TRUE	-0.04	-0.4	0.63	-0.21	-0.42	-0.49	FALSE	-0.37	-0.04	-0.02	0	0.01
TCGA-97-8175-01	FALSE	TRUE	-0.04	-0.18	0.51	-0.08	0.41	-0.52	FALSE	-0.31	-0.04	0	0	0
TCGA-78-7158-01	FALSE	TRUE	-0.04	-0.29	0.53	-0.28	-0.24	-0.51	FALSE	-0.49	-0.04	0	-0.01	0.01
TCGA-53-A4EZ-01	FALSE	TRUE	-0.04	-0.29	0.4	-0.28	-0.25	-0.28	FALSE	-0.44	-0.04	0	-0.02	0
TCGA-69-8255-01	FALSE	TRUE	-0.04	0.49	0.5	0.19	-0.11	0.66	TRUE	-0.04	-0.04	0	-0.02	0.01
TCGA-55-1592-01	FALSE	TRUE	-0.04	-0.17	0.5	-0.1	-0.08	-0.33	FALSE	-0.16	-0.04	-0.01	-0.01	0
TCGA-05-5715-01	FALSE	TRUE	-0.04	-0.28	0.44	-0.2	-0.35	-0.3	FALSE	-0.13	-0.04	-0.01	0.01	0
TCGA-49-AARN-01	FALSE	TRUE	-0.05	-0.06	0.51	-0.03	0.08	-0.07	FALSE	0.37	-0.05	0	-0.01	0.01
TCGA-55-8092-01	FALSE	TRUE	-0.05	0.4	0.49	0.21	-0.1	0.55	TRUE	-0.05	0.16	0.03	0	-0.02
TCGA-05-4398-01	FALSE	TRUE	-0.05	0.18	0.49	0.13	0.85	-0.04	FALSE	0.01	-0.05	0.01	0	-0.01
TCGA-55-6543-01	FALSE	TRUE	-0.05	-0.09	0.59	-0.06	0.19	-0.37	FALSE	-0.34	-0.05	-0.01	0.04	-0.01
TCGA-55-6980-01	FALSE	TRUE	-0.05	0.06	0.42	0.07	0.11	-0.13	FALSE	0.56	-0.05	-0.03	0.03	0
TCGA-05-4250-01	FALSE	TRUE	-0.05	0.39	0.53	0.24	0.72	0.65	TRUE	-0.05	0.55	0.04	0.02	-0.01
TCGA-44-2662-01	FALSE	TRUE	-0.05	-0.12	0.49	-0.03	0.63	-0.51	FALSE	-0.57	-0.05	-0.01	0.02	-0.02
TCGA-67-3773-01	FALSE	TRUE	-0.05	0.11	0.64	0.08	0.11	0.19	FALSE	-0.29	-0.05	-0.01	0.01	0
TCGA-97-8176-01	FALSE	TRUE	-0.06	-0.46	0.41	-0.23	-0.55	-0.31	FALSE	-0.31	-0.06	0.01	-0.01	0
TCGA-50-5931-01	FALSE	TRUE	-0.06	-0.2	0.73	-0.29	-0.57	0.1	FALSE	0.21	-0.06	0	-0.01	0.01
TCGA-MP-A4TA-01	FALSE	TRUE	-0.06	0.2	0.53	0.13	-0.11	0.26	TRUE	-0.06	0.03	0.01	-0.01	0
TCGA-05-4397-01	FALSE	TRUE	-0.06	0.04	0.75	-0.01	-0.24	-0.25	FALSE	-0.35	-0.06	0	-0.01	0
TCGA-67-6215-01	FALSE	TRUE	-0.06	-0.29	0.59	-0.24	-0.29	-0.61	FALSE	-0.77	-0.06	0	-0.02	0.01
TCGA-86-7953-01	FALSE	TRUE	-0.07	0.02	0.53	0.08	-0.16	-0.04	FALSE	-0.08	-0.07	0	-0.01	0
TCGA-55-8097-01	FALSE	TRUE	-0.07	-0.24	0.5	-0.09	-0.32	-0.18	FALSE	0.01	-0.07	-0.02	0	0.01
TCGA-78-7160-01	FALSE	TRUE	-0.07	0.34	0.56	0.25	0.13	0.62	TRUE	-0.07	-0.37	-0.03	0.01	-0.02
TCGA-50-8457-01	FALSE	TRUE	-0.07	-0.1	0.45	0.05	-0.28	0.25	FALSE	0.8	-0.07	-0.02	0.01	0.01
TCGA-97-7547-01	FALSE	TRUE	-0.07	-0.2	0.5	-0.07	-0.07	-0.29	FALSE	-0.01	-0.07	-0.01	0.01	0
TCGA-78-7163-01	FALSE	TRUE	-0.08	-0.17	0.56	-0.11	0.09	-0.11	FALSE	-0.6	-0.08	0.01	-0.01	0
TCGA-44-A4SU-01	FALSE	TRUE	-0.08	-0.06	0.41	-0.09	-0.15	-0.39	FALSE	0.13	-0.08	0	0	0
TCGA-86-8359-01	FALSE	TRUE	-0.09	0.26	0.38	0.1	-0.29	0.78	TRUE	-0.09	0.18	0.02	0.03	-0.02
TCGA-MP-A5C7-01	FALSE	TRUE	-0.09	-0.24	0.5	-0.22	-0.55	-0.77	FALSE	-0.75	-0.09	0	-0.02	0.01
TCGA-05-4418-01	FALSE	TRUE	-0.09	0.08	0.64	0.08	0.03	0.15	TRUE	-0.09	0.23	0.03	0	-0.01
TCGA-55-6970-01	FALSE	TRUE	-0.09	0.2	0.57	0.12	0.15	0.05	FALSE	-0.48	-0.09	0	0	-0.01
TCGA-44-A47B-01	FALSE	TRUE	-0.09	0.01	0.62	0.03	-0.29	0.27	TRUE	-0.09	0	-0.01	0	0
TCGA-44-7670-01	FALSE	TRUE	-0.09	-0.13	0.38	-0.12	-0.02	0.39	FALSE	0.18	-0.09	0	-0.02	0
TCGA-NJ-A4YG-01	FALSE	TRUE	-0.09	-0.09	0.53	-0.06	-0.05	-0.28	FALSE	-0.09	-0.09	-0.01	0.01	0
TCGA-69-7974-01	FALSE	TRUE	-0.1	0.27	0.56	0.22	0.73	0.04	FALSE	0.36	-0.1	0.01	-0.01	-0.01
TCGA-49-6767-01	FALSE	TRUE	-0.1	0.69	0.44	0.29	0.54	0.33	TRUE	-0.1	0.44	0.05	0	-0.01
TCGA-55-6985-01	FALSE	TRUE	-0.1	0.25	0.5	0.16	0.17	0.07	FALSE	0.43	-0.1	0	0.01	-0.01
TCGA-44-6146-01	FALSE	TRUE	-0.1	-0.37	0.51	-0.33	-0.45	-0.48	FALSE	-0.4	-0.1	-0.01	-0.01	0
TCGA-38-4629-01	FALSE	TRUE	-0.1	0.35	0.56	0.27	0.47	0.36	TRUE	-0.1	0.56	0.03	0.06	0
TCGA-44-5644-01	FALSE	TRUE	-0.1	-0.33	0.26	-0.33	-0.61	-0.27	FALSE	0.08	-0.1	0.01	-0.02	0.01
TCGA-NJ-A55R-01	FALSE	TRUE	-0.11	-0.55	0.43	-0.24	-0.42	-0.65	FALSE	0.5	-0.11	-0.01	-0.02	0.01
TCGA-95-A4VP-01	FALSE	TRUE	-0.11	-0.18	0.33	-0.08	-0.19	0.11	FALSE	0.56	-0.11	0	0	0
TCGA-97-7546-01	FALSE	TRUE	-0.11	-0.11	0.54	0.06	0.35	0.21	FALSE	0.16	-0.11	-0.02	0.01	0
TCGA-55-A57B-01	FALSE	TRUE	-0.11	-0.28	0.59	-0.07	0.04	-0.32	FALSE	0.23	-0.11	-0.01	-0.01	0
TCGA-55-7903-01	FALSE	TRUE	-0.11	0.34	0.64	0.14	0.58	0.1	FALSE	-0.47	-0.11	0	-0.02	0
TCGA-44-3917-01	FALSE	TRUE	-0.12	-0.05	0.35	-0.25	-0.43	-0.13	FALSE	-1.07	-0.12	0	0	-0.01
TCGA-55-7911-01	FALSE	TRUE	-0.12	0.59	0.64	0.32	0.6	0.49	TRUE	-0.12	-0.69	0	-0.04	-0.02
TCGA-55-8096-01	FALSE	TRUE	-0.12	-0.15	0.36	-0.08	-0.29	-0.16	FALSE	0.36	-0.12	-0.01	0.01	0
TCGA-95-8039-01	FALSE	TRUE	-0.12	-0.04	0.46	0.04	0.17	-0.28	FALSE	0.32	-0.12	-0.01	-0.01	0
TCGA-44-2668-01	FALSE	TRUE	-0.13	0.26	0.48	0.22	0.47	0.29	TRUE	-0.13	0.38	0.03	0.05	-0.03
TCGA-49-4507-01	FALSE	TRUE	-0.13	0.32	0.43	0.17	-0.37	0.64	TRUE	-0.13	0.22	0.03	0	-0.01
TCGA-55-7727-01	FALSE	TRUE	-0.13	0.17	0.57	0.03	0.12	0.08	FALSE	-0.78	-0.13	-0.01	-0.02	0
TCGA-44-6775-01	FALSE	TRUE	-0.13	-0.03	0.51	0.05	0.1	-0.31	FALSE	0.07	-0.13	-0.03	0.02	0
TCGA-38-4630-01	FALSE	TRUE	-0.14	0	0.7	-0.06	-0.28	-0.01	FALSE	-0.04	-0.14	0	-0.01	0.01
TCGA-50-5935-01	FALSE	TRUE	-0.14	0.05	0.47	0.06	-0.12	-0.06	FALSE	0.05	-0.14	-0.01	0	0
TCGA-62-A46S-01	FALSE	TRUE	-0.14	-0.07	0.44	-0.11	-0.21	-0.22	FALSE	-0.36	-0.14	-0.01	-0.01	0
TCGA-86-8673-01	FALSE	TRUE	-0.15	-0.09	0.48	-0.11	-0.49	0.07	TRUE	-0.15	0.38	0.03	0.02	-0.02
TCGA-49-AARO-01	FALSE	TRUE	-0.15	0.02	0.48	0.08	0.28	0.1	FALSE	0.77	-0.15	-0.01	0	0
TCGA-91-8499-01	FALSE	TRUE	-0.15	0.23	0.77	0.1	-0.14	-0.01	FALSE	0.05	-0.15	0	-0.02	0
TCGA-91-6828-01	FALSE	TRUE	-0.16	0.3	0.46	0.19	0.13	0.26	TRUE	-0.16	-0.43	-0.02	-0.01	-0.01
TCGA-44-7659-01	FALSE	TRUE	-0.16	-0.32	0.61	-0.14	-0.02	-0.31	FALSE	-0.21	-0.16	-0.01	-0.02	0
TCGA-55-7724-01	FALSE	TRUE	-0.17	0.12	0.47	0.01	0.02	0.05	FALSE	0.03	-0.17	-0.01	-0.01	0
TCGA-78-7143-01	FALSE	TRUE	-0.17	-0.08	0.6	-0.04	0.09	-0.24	FALSE	-0.2	-0.17	0	-0.03	0
TCGA-44-3919-01	FALSE	TRUE	-0.17	0.26	0.53	0.23	0.33	0.43	FALSE	0.48	-0.17	-0.01	0.01	-0.01
TCGA-MP-A4T9-01	FALSE	TRUE	-0.17	-0.15	0.5	0.03	0.41	-0.01	FALSE	0.4	-0.17	-0.01	0	0
TCGA-53-7624-01	FALSE	TRUE	-0.17	0.45	0.67	0.15	0.42	0.07	FALSE	-0.1	-0.17	0	-0.01	0
TCGA-44-3918-01	FALSE	TRUE	-0.17	0.62	0.58	0.29	0.86	0.54	TRUE	-0.17	-0.49	-0.03	0	-0.02
TCGA-05-5420-01	FALSE	TRUE	-0.17	0.57	0.52	0.18	0.12	0.33	TRUE	-0.17	-0.44	-0.02	-0.01	-0.01
TCGA-67-3770-01	FALSE	TRUE	-0.17	0.03	0.64	-0.04	-0.27	-0.06	FALSE	-0.39	-0.17	-0.02	0	0
TCGA-67-3774-01	FALSE	TRUE	-0.17	0.07	0.52	0.08	-0.13	-0.11	FALSE	0.19	-0.17	-0.02	0	0
TCGA-62-A46R-01	FALSE	TRUE	-0.17	-0.23	0.47	-0.08	0.03	0.3	FALSE	-0.55	-0.17	-0.01	-0.01	0
TCGA-75-6212-01	FALSE	TRUE	-0.18	-0.32	0.53	-0.09	-0.15	-0.54	FALSE	-0.08	-0.18	-0.02	0	0.01
TCGA-O1-A52J-01	FALSE	TRUE	-0.18	-0.27	0.48	-0.04	-0.11	-0.42	FALSE	0.36	-0.18	-0.01	-0.01	0
TCGA-NJ-A4YP-01	FALSE	TRUE	-0.18	0.22	0.64	0.04	-0.14	0.02	TRUE	-0.18	0.29	0.01	0.02	-0.01
TCGA-99-8033-01	FALSE	TRUE	-0.18	0.54	0.6	0.22	0.3	0.38	TRUE	-0.18	-0.09	0.01	0	-0.02
TCGA-05-5425-01	FALSE	TRUE	-0.19	0.44	0.44	0.28	0.1	0.89	TRUE	-0.19	-0.19	0	-0.01	-0.01
TCGA-73-4662-01	FALSE	TRUE	-0.19	-0.05	0.57	0.1	0.29	0.16	FALSE	-0.01	-0.19	-0.02	0	0
TCGA-MP-A4T7-01	FALSE	TRUE	-0.2	-0.15	0.55	-0.1	-0.25	-0.3	FALSE	-0.06	-0.2	0.01	-0.01	-0.01
TCGA-86-8280-01	FALSE	TRUE	-0.2	0.25	0.54	0.2	0.1	0.07	FALSE	0.42	-0.2	-0.02	0.01	0
TCGA-NJ-A4YI-01	FALSE	TRUE	-0.2	-0.44	0.53	-0.22	0.5	-0.65	FALSE	-0.02	-0.2	-0.02	-0.01	0
TCGA-97-8177-01	FALSE	TRUE	-0.21	-0.16	0.53	0.01	-0.25	-0.02	FALSE	0.07	-0.21	-0.02	0.01	0
TCGA-35-4122-01	FALSE	TRUE	-0.22	0.32	0.48	0.19	0.27	0.47	TRUE	-0.22	-0.08	0	0	-0.01
TCGA-86-8672-01	FALSE	TRUE	-0.22	0.33	0.54	0.19	0.21	0.44	TRUE	-0.22	0.61	0.04	0.06	-0.02
TCGA-73-4666-01	FALSE	TRUE	-0.22	0.63	0.65	0.45	0.93	0.9	TRUE	-0.22	-0.01	0	-0.01	0
TCGA-49-AAQV-01	FALSE	TRUE	-0.23	-0.04	0.48	-0.02	0.07	-0.05	FALSE	0.31	-0.23	0	-0.03	0
TCGA-50-7109-01	FALSE	TRUE	-0.23	0.28	0.46	0.04	-0.3	0.1	TRUE	-0.23	-0.21	0	0	-0.01
TCGA-67-6216-01	FALSE	TRUE	-0.23	-0.18	0.6	0.01	0.13	0.05	FALSE	-0.08	-0.23	-0.01	-0.01	0
TCGA-38-4626-01	FALSE	TRUE	-0.24	-0.17	0.55	0	0.26	-0.14	FALSE	0.38	-0.24	-0.03	0.04	-0.01
TCGA-44-6148-01	FALSE	TRUE	-0.24	-0.4	0.69	-0.07	-0.18	0.54	FALSE	0.34	-0.24	-0.02	-0.01	0
TCGA-67-6217-01	FALSE	TRUE	-0.24	0.02	0.51	0.1	-0.13	0.32	FALSE	0.27	-0.24	-0.02	0	0
TCGA-95-A4VK-01	FALSE	TRUE	-0.25	-0.04	0.46	-0.01	-0.21	0.12	FALSE	-0.02	-0.25	0	-0.02	0
TCGA-73-7499-01	FALSE	TRUE	-0.26	0.62	0.58	0.27	0	0.87	TRUE	-0.26	-0.19	0	-0.01	0
TCGA-97-7941-01	FALSE	TRUE	-0.27	-0.19	0.55	-0.05	-0.31	-0.13	FALSE	0.54	-0.27	-0.02	-0.02	0.01
TCGA-L9-A50W-01	FALSE	TRUE	-0.27	-0.16	0.34	-0.12	-0.49	-0.51	FALSE	0.26	-0.27	-0.02	-0.01	0
TCGA-44-2656-01	FALSE	TRUE	-0.28	0.5	0.57	0.36	0.73	0.87	TRUE	-0.28	-0.23	-0.01	-0.01	0
TCGA-97-8172-01	FALSE	TRUE	-0.28	-0.1	0.59	0.1	-0.17	0.29	FALSE	1.02	-0.28	-0.02	0	0
TCGA-05-4249-01	FALSE	TRUE	-0.29	-0.14	0.5	-0.01	-0.04	-0.19	FALSE	-0.05	-0.29	-0.03	0	0.01
TCGA-86-8073-01	FALSE	TRUE	-0.3	-0.13	0.66	-0.09	-0.24	-0.1	FALSE	-0.11	-0.3	-0.02	-0.01	0
TCGA-97-A4M5-01	FALSE	TRUE	-0.3	-0.09	0.57	0	0.03	-0.28	FALSE	0.76	-0.3	-0.02	-0.01	0
TCGA-49-AAR0-01	FALSE	TRUE	-0.3	-0.04	0.44	0.02	-0.21	-0.08	FALSE	0.51	-0.3	-0.01	-0.02	0.01
TCGA-64-5778-01	FALSE	TRUE	-0.31	0.61	0.5	0.34	0.37	0.95	TRUE	-0.31	-0.26	0	-0.03	-0.01
TCGA-55-7725-01	FALSE	TRUE	-0.32	0.2	0.53	0.06	0.18	0.14	FALSE	-0.26	-0.32	-0.01	-0.02	0
TCGA-55-A4DG-01	FALSE	TRUE	-0.32	-0.14	0.5	-0.03	-0.2	0.13	FALSE	-0.02	-0.32	-0.02	-0.02	0.01
TCGA-L4-A4E6-01	FALSE	TRUE	-0.33	0.03	0.5	0.04	0.09	-0.21	FALSE	0.73	-0.33	-0.08	0	0.01
TCGA-NJ-A55O-01	FALSE	TRUE	-0.33	-0.2	0.49	-0.12	0.15	-0.4	FALSE	0.12	-0.33	-0.02	-0.01	0
TCGA-55-8085-01	FALSE	TRUE	-0.33	0.28	0.48	0.17	-0.17	0.3	TRUE	-0.33	-0.27	0	-0.02	-0.01
TCGA-55-7573-01	FALSE	TRUE	-0.33	0.09	0.57	0.06	-0.1	0	FALSE	0.78	-0.33	-0.03	0	0
TCGA-97-A4M0-01	FALSE	TRUE	-0.34	0.08	0.56	0.16	0.13	0.45	FALSE	0.42	-0.34	-0.03	-0.03	0
TCGA-91-8496-01	FALSE	TRUE	-0.34	-0.32	0.63	-0.11	-0.02	-0.14	FALSE	-0.54	-0.34	-0.04	0.01	0
TCGA-86-A456-01	FALSE	TRUE	-0.35	-0.06	0.58	0.06	0.41	-0.21	FALSE	0.01	-0.35	-0.02	-0.01	-0.01
TCGA-86-8669-01	FALSE	TRUE	-0.36	-0.17	0.37	-0.03	-0.14	-0.14	FALSE	-0.04	-0.36	-0.02	-0.02	0
TCGA-69-A59K-01	FALSE	TRUE	-0.36	-0.03	0.6	0.11	0.97	0.06	FALSE	0.22	-0.36	-0.02	-0.02	0
TCGA-95-7947-01	FALSE	TRUE	-0.36	0.18	0.61	0.1	0.08	0.05	FALSE	-0.26	-0.36	-0.01	-0.04	0
TCGA-44-6147-01	FALSE	TRUE	-0.36	-0.09	0.51	-0.01	-0.39	-0.11	FALSE	0.17	-0.36	-0.03	-0.01	0.01
TCGA-44-A47A-01	FALSE	TRUE	-0.36	-0.02	0.6	0.05	0.13	-0.14	FALSE	0.14	-0.36	-0.02	-0.02	0
TCGA-05-4403-01	FALSE	TRUE	-0.37	-0.1	0.61	-0.07	-0.21	-0.35	FALSE	0.3	-0.37	-0.02	-0.01	-0.01
TCGA-62-A46Y-01	FALSE	TRUE	-0.37	0.08	0.6	0.08	0.48	0.1	FALSE	0.07	-0.37	-0.02	-0.04	0.01
TCGA-MP-A4TH-01	FALSE	TRUE	-0.37	0.04	0.49	0.13	-0.08	0.24	FALSE	0.95	-0.37	-0.03	-0.01	0
TCGA-93-A4JP-01	FALSE	TRUE	-0.38	0.11	0.61	0.05	0.19	-0.35	FALSE	0.23	-0.38	-0.02	-0.02	0
TCGA-97-A4M1-01	FALSE	TRUE	-0.39	-0.17	0.6	-0.08	-0.01	-0.15	FALSE	0.41	-0.39	-0.02	-0.02	0
TCGA-91-6849-01	FALSE	TRUE	-0.39	-0.26	0.47	-0.06	-0.38	-0.06	FALSE	-0.24	-0.39	-0.03	0.02	-0.01
TCGA-NJ-A55A-01	FALSE	TRUE	-0.4	-0.04	0.68	0.14	0.11	0.21	FALSE	0.69	-0.4	-0.02	-0.02	0
TCGA-05-4384-01	FALSE	TRUE	-0.41	-0.27	0.58	-0.14	-0.22	-0.31	FALSE	-0.06	-0.41	-0.03	0	0
TCGA-78-7540-01	FALSE	TRUE	-0.41	-0.46	0.44	-0.29	-0.28	-0.53	FALSE	0.12	-0.41	-0.01	-0.03	0
TCGA-99-7458-01	FALSE	TRUE	-0.41	0.27	0.62	0.28	0.65	0.59	FALSE	0.45	-0.41	-0.03	0	0
TCGA-64-5781-01	FALSE	TRUE	-0.41	0.46	0.57	0.16	-0.02	0.83	TRUE	-0.41	1.05	0.09	0.06	-0.03
TCGA-05-5423-01	FALSE	TRUE	-0.41	-0.08	0.63	0.02	-0.13	0.08	FALSE	-0.54	-0.41	-0.03	-0.01	0
TCGA-75-7025-01	FALSE	TRUE	-0.42	-0.16	0.51	-0.02	-0.22	-0.01	FALSE	0.65	-0.42	-0.04	-0.01	0.01
TCGA-78-7220-01	FALSE	TRUE	-0.44	0.01	0.56	-0.1	-0.15	0.32	TRUE	-0.44	0.1	0.01	-0.02	0
TCGA-86-8056-01	FALSE	TRUE	-0.45	-0.11	0.62	-0.03	0.03	-0.1	FALSE	-0.16	-0.45	-0.03	-0.02	0
TCGA-05-4415-01	FALSE	TRUE	-0.46	0.24	0.62	0.02	-0.06	0.16	TRUE	-0.46	0.62	0.04	0	0.01
TCGA-91-8497-01	FALSE	TRUE	-0.47	-0.27	0.48	0.02	-0.12	-0.2	FALSE	1.12	-0.47	-0.03	-0.01	0.01
TCGA-05-4433-01	FALSE	TRUE	-0.47	0.05	0.52	0.11	-0.08	0.2	FALSE	0.25	-0.47	-0.02	-0.03	-0.01
TCGA-97-A4M6-01	FALSE	TRUE	-0.49	0.27	0.53	0.23	0.17	0.11	FALSE	0.75	-0.49	-0.03	-0.01	-0.01
TCGA-55-8512-01	FALSE	TRUE	-0.51	-0.36	0.69	-0.23	-0.18	0.24	FALSE	0.38	-0.51	-0.03	-0.02	0.01
TCGA-MP-A4SW-01	FALSE	TRUE	-0.55	-0.21	0.53	-0.06	-0.07	-0.25	FALSE	0.33	-0.55	-0.03	-0.02	0
TCGA-MP-A4T6-01	FALSE	TRUE	-0.55	-0.04	0.53	0.07	-0.16	-0.09	FALSE	0.49	-0.55	-0.02	-0.06	0
TCGA-49-4506-01	FALSE	TRUE	-0.55	0.15	0.63	0	-0.48	0.69	TRUE	-0.55	0.19	0.04	0	-0.01
TCGA-69-8254-01	FALSE	TRUE	-0.57	-0.04	0.44	0.06	-0.03	-0.21	FALSE	0.18	-0.57	-0.02	-0.02	0
TCGA-55-8206-01	FALSE	TRUE	-0.58	-0.29	0.51	-0.03	-0.06	-0.43	FALSE	0.37	-0.58	-0.07	-0.01	0.01
TCGA-J2-A4AE-01	FALSE	TRUE	-0.58	-0.03	0.63	0	0.06	-0.07	FALSE	-0.18	-0.58	-0.02	-0.04	0
TCGA-05-4422-01	FALSE	TRUE	-0.63	0.2	0.56	0.15	-0.17	0.67	FALSE	-0.13	-0.63	-0.03	-0.04	0
TCGA-97-A4M7-01	FALSE	TRUE	-0.64	0.02	0.43	0.13	0.13	0	FALSE	0.66	-0.64	-0.04	-0.02	0
TCGA-44-5645-01	FALSE	TRUE	-0.69	-0.05	0.54	0.09	-0.06	-0.15	FALSE	0.2	-0.69	-0.05	-0.01	0
TCGA-50-5066-01	FALSE	TRUE	-0.69	0.33	0.55	0.11	-0.1	0.83	TRUE	-0.69	0.67	0.03	0.05	-0.01
TCGA-55-8621-01	FALSE	TRUE	-0.69	0.2	0.59	0.2	0.4	-0.02	FALSE	0.82	-0.69	-0.04	0	-0.01
TCGA-38-A44F-01	FALSE	TRUE	-0.71	0.13	0.52	0.09	-0.07	0.02	FALSE	0.97	-0.71	-0.04	-0.02	-0.01
TCGA-55-8513-01	FALSE	TRUE	-0.72	-0.11	0.63	0.03	0.17	-0.41	FALSE	0.74	-0.72	-0.05	-0.03	0
TCGA-55-8619-01	FALSE	TRUE	-0.77	-0.11	0.45	0.08	-0.09	0.26	FALSE	0.76	-0.77	-0.04	-0.02	0
TCGA-55-7728-01	FALSE	TRUE	-0.77	-0.15	0.37	-0.04	-0.02	-0.13	FALSE	0.54	-0.77	-0.04	-0.03	0
TCGA-91-A4BD-01	FALSE	TRUE	-0.78	-0.22	0.54	-0.21	-0.34	-0.54	FALSE	-0.28	-0.78	-0.04	-0.04	0
TCGA-97-8552-01	FALSE	TRUE	-0.88	-0.24	0.53	-0.04	-0.17	-0.3	FALSE	0.83	-0.88	-0.06	-0.02	0.01
TCGA-69-8453-01	FALSE	TRUE	-0.91	0.09	0.54	0.16	0.04	0.14	FALSE	0.89	-0.91	-0.05	-0.02	-0.01
TCGA-97-A4M2-01	FALSE	TRUE	-1.17	0.12	0.59	0.14	0.19	0.2	FALSE	0.98	-1.17	-0.07	-0.03	0

## Sheet: Supplementary Table S5
sample	ips_ctla4_neg_pd1_neg	ips_ctla4_neg_pd1_pos	ips_ctla4_pos_pd1_neg	ips_ctla4_pos_pd1_pos
TCGA-86-8055-01	7	7	7	6
TCGA-86-8671-01	8	9	8	9
TCGA-78-7542-01	9	9	8	9
TCGA-73-4670-01	7	6	7	6
TCGA-38-4626-01	7	6	6	6
TCGA-78-7150-01	8	6	7	6
TCGA-55-7227-01	8	8	8	8
TCGA-55-8511-01	8	8	8	8
TCGA-99-AA5R-01	8	8	9	9
TCGA-73-4658-01	7	7	7	7
TCGA-64-1676-01	8	8	8	8
TCGA-78-7149-01	9	7	8	6
TCGA-86-A4P8-01	8	8	8	8
TCGA-50-5049-01	8	8	8	8
TCGA-50-5939-01	8	8	8	7
TCGA-55-8092-01	10	10	10	10
TCGA-78-7535-01	7	5	6	5
TCGA-69-7763-01	8	7	8	6
TCGA-55-8097-01	8	7	8	6
TCGA-50-5045-01	8	8	8	8
TCGA-55-8208-01	7	8	7	8
TCGA-MP-A4TJ-01	8	8	8	9
TCGA-05-5428-01	6	5	6	5
TCGA-50-5946-01	7	6	7	5
TCGA-55-1595-01	8	7	7	7
TCGA-86-7711-01	6	6	6	5
TCGA-78-8648-01	8	8	8	8
TCGA-78-7146-01	6	6	6	6
TCGA-35-3615-01	8	7	8	7
TCGA-44-7671-01	8	6	7	5
TCGA-MP-A4TI-01	7	8	7	8
TCGA-05-4424-01	7	6	7	6
TCGA-69-7765-01	8	7	8	7
TCGA-05-4415-01	6	6	6	5
TCGA-L9-A5IP-01	8	7	7	7
TCGA-38-4628-01	8	6	7	6
TCGA-73-4676-01	7	7	7	6
TCGA-44-3396-01	7	8	7	8
TCGA-99-8025-01	8	7	8	6
TCGA-J2-A4AG-01	8	7	8	7
TCGA-38-7271-01	8	9	8	9
TCGA-44-8120-01	7	6	7	6
TCGA-55-6642-01	8	7	8	7
TCGA-50-5066-01	8	8	8	8
TCGA-95-8039-01	9	8	8	8
TCGA-44-4112-01	7	6	7	6
TCGA-55-A490-01	6	5	6	5
TCGA-MP-A4TC-01	7	7	7	7
TCGA-78-7633-01	8	7	8	6
TCGA-67-3771-01	7	6	7	6
TCGA-55-8614-01	8	7	8	7
TCGA-86-8672-01	8	8	8	8
TCGA-38-4629-01	7	8	7	7
TCGA-49-4490-01	8	7	9	7
TCGA-55-7724-01	7	6	7	6
TCGA-44-5643-01	8	7	8	7
TCGA-50-5044-01	9	9	9	8
TCGA-86-8279-01	7	5	7	5
TCGA-49-4512-01	7	6	7	5
TCGA-L9-A444-01	9	9	9	9
TCGA-44-7660-01	6	6	6	5
TCGA-86-6562-01	8	7	7	6
TCGA-49-4488-01	9	8	8	8
TCGA-86-7955-01	7	5	6	5
TCGA-J2-8192-01	7	6	7	6
TCGA-86-8074-01	8	7	7	7
TCGA-73-4668-01	8	7	8	7
TCGA-44-2657-01	9	9	9	9
TCGA-L4-A4E5-01	8	7	8	7
TCGA-78-8660-01	7	7	7	7
TCGA-91-A4BC-01	8	8	8	8
TCGA-78-7155-01	6	5	5	4
TCGA-55-A4DF-01	8	8	8	8
TCGA-53-7626-01	8	8	8	8
TCGA-O1-A52J-01	9	8	8	8
TCGA-86-8056-01	7	6	7	6
TCGA-95-7562-01	8	7	7	7
TCGA-44-2668-01	7	8	8	8
TCGA-64-1679-01	7	6	6	5
TCGA-05-4430-01	8	7	7	7
TCGA-86-6851-01	9	9	9	9
TCGA-50-6595-01	7	7	6	7
TCGA-05-4420-01	7	6	7	5
TCGA-95-7567-01	8	7	8	7
TCGA-05-4398-01	6	7	6	7
TCGA-93-A4JQ-01	8	8	8	8
TCGA-44-3919-01	8	8	8	8
TCGA-MP-A4SY-01	7	6	6	6
TCGA-55-8514-01	7	6	7	6
TCGA-55-6981-01	7	6	7	6
TCGA-55-1594-01	7	6	7	6
TCGA-55-8616-01	8	7	8	7
TCGA-86-8075-01	7	6	7	6
TCGA-71-8520-01	8	7	8	7
TCGA-97-7554-01	8	8	8	8
TCGA-50-5941-01	8	9	8	9
TCGA-49-4507-01	9	8	9	8
TCGA-55-7914-01	9	8	9	8
TCGA-91-6831-01	6	6	6	6
TCGA-91-6849-01	8	6	7	6
TCGA-44-6774-01	7	6	6	6
TCGA-75-6214-01	8	8	8	7
TCGA-55-7995-01	6	7	6	7
TCGA-49-6745-01	7	8	7	8
TCGA-97-7937-01	7	5	6	5
TCGA-50-5932-01	9	7	8	7
TCGA-62-8397-01	10	9	9	8
TCGA-49-4487-01	8	8	8	8
TCGA-55-6978-01	7	8	7	8
TCGA-05-4250-01	8	8	8	8
TCGA-73-4677-01	9	8	8	7
TCGA-50-5068-01	9	8	9	8
TCGA-55-8299-01	7	8	7	8
TCGA-55-7283-01	9	8	8	7
TCGA-78-7537-01	9	8	9	7
TCGA-44-6145-01	8	9	8	9
TCGA-44-7672-01	8	8	8	8
TCGA-62-8402-01	9	9	9	9
TCGA-78-7220-01	7	6	7	5
TCGA-49-6767-01	7	7	7	7
TCGA-86-8674-01	8	6	7	6
TCGA-55-8301-01	8	9	8	9
TCGA-78-7162-01	9	8	9	8
TCGA-44-7662-01	7	7	7	7
TCGA-55-6982-01	8	7	8	7
TCGA-44-8119-01	6	6	6	6
TCGA-55-8506-01	7	6	7	6
TCGA-38-4631-01	9	7	8	7
TCGA-44-7669-01	7	7	7	7
TCGA-93-7348-01	8	6	8	6
TCGA-91-8496-01	8	8	8	7
TCGA-64-5774-01	7	6	7	6
TCGA-95-7944-01	8	9	8	9
TCGA-91-6836-01	7	7	7	6
TCGA-55-6987-01	7	8	8	8
TCGA-86-8673-01	7	6	7	6
TCGA-55-8505-01	8	6	7	5
TCGA-44-A4SS-01	8	8	8	8
TCGA-55-6971-01	7	7	7	7
TCGA-38-4627-01	8	7	7	6
TCGA-55-8510-01	8	8	8	8
TCGA-55-7816-01	7	7	7	7
TCGA-55-8508-01	8	7	8	7
TCGA-44-2655-01	9	8	9	8
TCGA-50-5944-01	9	7	8	7
TCGA-78-8640-01	8	7	7	6
TCGA-49-6743-01	6	6	6	6
TCGA-L9-A443-01	8	7	8	7
TCGA-55-6975-01	8	7	7	6
TCGA-38-6178-01	8	7	8	7
TCGA-55-8089-01	7	8	8	8
TCGA-64-5775-01	6	7	6	6
TCGA-95-8494-01	8	7	7	7
TCGA-50-8460-01	9	8	9	8
TCGA-MP-A4TA-01	8	7	8	7
TCGA-62-A470-01	7	5	6	5
TCGA-05-4405-01	7	6	7	6
TCGA-73-4662-01	8	8	8	8
TCGA-55-8507-01	7	6	7	5
TCGA-44-A479-01	7	7	7	8
TCGA-55-7911-01	8	8	8	8
TCGA-50-6593-01	7	7	7	6
TCGA-55-7903-01	8	7	7	7
TCGA-38-4625-01	8	9	8	8
TCGA-95-7039-01	8	7	7	7
TCGA-44-A47G-01	8	9	8	9
TCGA-44-7659-01	9	7	8	7
TCGA-91-6829-01	7	6	7	6
TCGA-69-7979-01	7	6	6	5
TCGA-97-7546-01	8	8	8	7
TCGA-91-6848-01	7	7	7	7
TCGA-05-4402-01	8	6	7	6
TCGA-55-7281-01	8	7	7	6
TCGA-50-6591-01	8	6	7	5
TCGA-50-6592-01	7	7	7	7
TCGA-86-7953-01	6	6	6	5
TCGA-55-7576-01	8	7	8	7
TCGA-L9-A7SV-01	8	6	7	6
TCGA-50-8457-01	9	8	9	8
TCGA-93-A4JN-01	9	8	8	8
TCGA-75-5146-01	9	7	8	7
TCGA-44-6776-01	8	7	8	6
TCGA-73-7498-01	8	7	7	6
TCGA-49-6744-01	8	8	8	7
TCGA-67-3773-01	9	9	9	8
TCGA-MP-A4TK-01	7	6	7	6
TCGA-44-7661-01	7	8	7	8
TCGA-MP-A4TD-01	8	7	8	6
TCGA-64-5815-01	7	6	7	6
TCGA-69-7760-01	8	6	7	6
TCGA-86-8358-01	8	7	8	7
TCGA-44-7667-01	6	5	6	5
TCGA-55-8207-01	7	6	7	6
TCGA-97-7552-01	9	9	9	9
TCGA-55-6986-01	8	7	7	6
TCGA-44-6775-01	7	6	7	6
TCGA-86-8278-01	8	7	7	6
TCGA-91-6847-01	7	6	6	5
TCGA-99-8033-01	8	8	8	8
TCGA-50-5930-01	8	7	8	7
TCGA-55-6712-01	9	9	8	9
TCGA-38-4632-01	7	7	7	7
TCGA-05-4427-01	7	7	7	7
TCGA-05-4425-01	8	8	7	7
TCGA-55-7574-01	8	8	9	8
TCGA-44-6779-01	8	9	8	8
TCGA-73-4666-01	7	8	7	8
TCGA-MP-A4SV-01	8	8	8	8
TCGA-50-6673-01	8	7	8	6
TCGA-50-6590-01	7	8	7	8
TCGA-78-7147-01	9	8	9	7
TCGA-55-8094-01	8	7	8	6
TCGA-50-5072-01	8	7	7	6
TCGA-69-7980-01	8	8	8	8
TCGA-62-A46V-01	7	5	7	5
TCGA-05-4418-01	8	8	8	8
TCGA-95-A4VN-01	7	8	7	8
TCGA-75-6206-01	7	6	7	6
TCGA-78-7159-01	6	5	7	5
TCGA-62-A46R-01	8	7	8	8
TCGA-78-8662-01	7	5	6	5
TCGA-64-1677-01	9	9	9	9
TCGA-55-6979-01	7	8	7	8
TCGA-67-3772-01	9	8	9	7
TCGA-49-4486-01	9	8	9	7
TCGA-67-6217-01	10	9	10	9
TCGA-55-A48Y-01	7	6	7	6
TCGA-MP-A4TF-01	8	8	8	8
TCGA-49-AARO-01	7	7	7	7
TCGA-99-8028-01	8	8	8	9
TCGA-44-2662-01	5	5	5	5
TCGA-49-6742-01	10	8	9	7
TCGA-86-8359-01	7	6	7	6
TCGA-95-7043-01	7	5	6	5
TCGA-55-7573-01	9	8	9	8
TCGA-69-8253-01	8	7	8	6
TCGA-78-7152-01	9	8	9	8
TCGA-64-5781-01	9	9	9	9
TCGA-49-AAR4-01	8	8	8	8
TCGA-73-4659-01	7	6	6	5
TCGA-62-8399-01	6	6	6	5
TCGA-44-2659-01	10	9	9	9
TCGA-55-7815-01	7	6	6	6
TCGA-49-4510-01	9	7	8	7
TCGA-J2-A4AD-01	8	7	8	6
TCGA-97-8179-01	8	7	8	6
TCGA-55-8620-01	8	7	8	7
TCGA-78-7156-01	8	6	8	6
TCGA-99-8032-01	8	7	8	7
TCGA-MP-A4TE-01	7	6	7	5
TCGA-78-7145-01	7	6	6	5
TCGA-05-4390-01	6	5	6	5
TCGA-86-A4JF-01	8	8	8	8
TCGA-55-8302-01	8	8	8	8
TCGA-55-8091-01	7	7	7	7
TCGA-93-7347-01	8	8	8	8
TCGA-NJ-A55R-01	9	7	9	7
TCGA-64-1681-01	9	8	9	8
TCGA-78-7536-01	6	6	6	5
TCGA-05-5420-01	8	9	8	9
TCGA-67-3774-01	9	8	8	8
TCGA-55-1592-01	8	6	7	6
TCGA-J2-8194-01	7	6	6	5
TCGA-49-AAR9-01	8	7	8	6
TCGA-97-A4M3-01	8	6	7	6
TCGA-55-6970-01	8	8	8	7
TCGA-83-5908-01	8	9	8	9
TCGA-62-A46P-01	8	7	8	6
TCGA-55-A48Z-01	8	8	8	7
TCGA-78-8655-01	8	7	7	7
TCGA-86-A4P7-01	8	7	8	7
TCGA-78-7161-01	8	6	8	6
TCGA-55-8090-01	7	7	7	7
TCGA-75-5147-01	9	8	9	8
TCGA-44-6777-01	7	7	6	6
TCGA-55-6969-01	8	7	7	7
TCGA-97-8175-01	8	7	8	7
TCGA-44-2665-01	7	7	7	7
TCGA-69-7973-01	7	6	7	6
TCGA-05-4432-01	8	7	7	7
TCGA-86-8668-01	8	8	8	7
TCGA-55-A57B-01	8	7	8	7
TCGA-MP-A4TH-01	9	8	9	8
TCGA-55-A493-01	6	7	6	7
TCGA-49-AAR2-01	9	8	9	8
TCGA-MN-A4N1-01	7	6	7	5
TCGA-64-1680-01	10	8	9	8
TCGA-69-7978-01	6	8	6	8
TCGA-75-6212-01	9	8	9	8
TCGA-64-1678-01	7	5	7	5
TCGA-91-8499-01	8	7	7	7
TCGA-50-6594-01	7	9	7	8
TCGA-MP-A4T4-01	8	9	8	9
TCGA-35-4123-01	7	8	7	8
TCGA-49-4505-01	9	8	8	8
TCGA-55-8096-01	7	6	6	5
TCGA-4B-A93V-01	7	7	6	7
TCGA-97-7938-01	8	7	8	7
TCGA-05-4382-01	7	7	6	6
TCGA-55-5899-01	8	7	8	7
TCGA-NJ-A4YQ-01	7	7	7	7
TCGA-MN-A4N5-01	9	9	9	9
TCGA-55-A492-01	9	7	8	6
TCGA-MP-A4T8-01	7	6	7	5
TCGA-86-8585-01	7	7	7	7
TCGA-62-A472-01	7	7	7	7
TCGA-55-8621-01	8	8	7	7
TCGA-91-6830-01	8	7	7	7
TCGA-62-A46O-01	7	5	7	5
TCGA-53-7813-01	9	7	9	7
TCGA-44-8117-01	6	6	6	5
TCGA-67-6215-01	8	7	7	6
TCGA-97-8174-01	8	7	8	7
TCGA-93-A4JO-01	8	7	7	7
TCGA-44-A47B-01	7	6	7	6
TCGA-55-7727-01	8	7	8	7
TCGA-73-7499-01	9	9	9	9
TCGA-55-7994-01	8	9	8	9
TCGA-35-4122-01	7	8	7	8
TCGA-55-7726-01	7	6	7	6
TCGA-86-8280-01	9	9	9	9
TCGA-55-A494-01	7	6	6	5
TCGA-91-6835-01	7	8	7	8
TCGA-64-5778-01	10	10	10	10
TCGA-91-6828-01	7	7	7	7
TCGA-78-7167-01	7	6	7	5
TCGA-75-7027-01	8	6	7	6
TCGA-93-8067-01	8	7	8	7
TCGA-62-A46Y-01	8	7	7	7
TCGA-05-4249-01	7	6	7	6
TCGA-95-A4VP-01	8	7	8	8
TCGA-78-7143-01	8	7	8	7
TCGA-55-8085-01	9	9	9	9
TCGA-86-7701-01	7	7	7	7
TCGA-49-4494-01	9	8	8	8
TCGA-35-5375-01	8	7	7	7
TCGA-05-5423-01	8	7	8	7
TCGA-69-8255-01	8	8	8	8
TCGA-55-6972-01	8	6	7	6
TCGA-49-AARQ-01	8	7	8	7
TCGA-44-7670-01	8	7	8	7
TCGA-69-7764-01	9	8	9	8
TCGA-50-8459-01	8	7	7	7
TCGA-05-4426-01	8	8	7	7
TCGA-05-4397-01	9	8	9	8
TCGA-NJ-A4YP-01	8	7	8	7
TCGA-50-5942-01	9	7	8	7
TCGA-50-5055-01	9	9	9	9
TCGA-44-6778-01	7	8	8	8
TCGA-NJ-A7XG-01	9	7	9	7
TCGA-95-7948-01	10	9	10	8
TCGA-97-7547-01	8	7	7	6
TCGA-78-7148-01	9	8	8	7
TCGA-73-4675-01	7	5	6	5
TCGA-97-8547-01	7	6	7	6
TCGA-97-A4M0-01	9	9	9	9
TCGA-97-A4M7-01	9	8	9	8
TCGA-86-7714-01	8	7	8	6
TCGA-05-5425-01	9	9	9	9
TCGA-86-8076-01	9	8	9	8
TCGA-67-6216-01	8	7	8	7
TCGA-62-8394-01	9	8	9	8
TCGA-71-6725-01	9	7	8	6
TCGA-86-A4D0-01	7	6	7	6
TCGA-75-5125-01	6	8	6	8
TCGA-67-3770-01	9	8	9	8
TCGA-55-7570-01	7	5	7	6
TCGA-J2-A4AE-01	10	9	10	9
TCGA-05-4389-01	8	8	8	8
TCGA-78-7153-01	10	8	9	7
TCGA-55-6980-01	9	8	9	8
TCGA-80-5611-01	7	6	7	6
TCGA-44-5644-01	7	5	6	5
TCGA-86-7954-01	8	8	8	7
TCGA-62-A46S-01	8	7	8	6
TCGA-44-2661-01	8	8	9	8
TCGA-NJ-A4YG-01	9	7	8	7
TCGA-80-5608-01	9	7	8	7
TCGA-05-4396-01	10	8	9	8
TCGA-86-A456-01	8	8	8	7
TCGA-MP-A4T9-01	7	7	7	7
TCGA-55-8203-01	8	7	8	7
TCGA-50-5933-01	6	7	6	7
TCGA-49-4501-01	9	8	9	8
TCGA-78-7166-01	9	8	8	7
TCGA-49-6761-01	7	7	7	7
TCGA-L9-A743-01	8	8	8	8
TCGA-97-8177-01	8	7	8	7
TCGA-86-8054-01	7	5	6	5
TCGA-NJ-A4YI-01	7	6	6	6
TCGA-69-7974-01	7	7	6	7
TCGA-64-5779-01	8	7	8	7
TCGA-55-6983-01	8	7	8	7
TCGA-44-A4SU-01	8	7	8	7
TCGA-97-A4LX-01	8	8	8	8
TCGA-S2-AA1A-01	9	8	9	8
TCGA-95-A4VK-01	8	7	8	7
TCGA-78-7539-01	10	9	10	9
TCGA-L9-A8F4-01	7	7	7	7
TCGA-55-A491-01	7	7	7	7
TCGA-55-8615-01	7	5	6	4
TCGA-50-6597-01	10	9	9	9
TCGA-86-8669-01	8	7	8	7
TCGA-05-4384-01	7	6	7	5
TCGA-05-4417-01	7	7	7	7
TCGA-62-8395-01	8	6	7	5
TCGA-62-A471-01	8	7	8	6
TCGA-49-AAR3-01	7	8	7	8
TCGA-50-5931-01	8	6	7	5
TCGA-44-2666-01	9	8	8	7
TCGA-44-3398-01	7	7	7	7
TCGA-55-8205-01	7	8	7	8
TCGA-50-5051-01	8	6	7	6
TCGA-97-8172-01	8	7	7	7
TCGA-44-3918-01	7	8	7	8
TCGA-97-8171-01	10	8	9	7
TCGA-05-5715-01	7	6	7	5
TCGA-MN-A4N4-01	8	7	8	6
TCGA-55-7910-01	6	5	6	4
TCGA-55-1596-01	10	8	9	8
TCGA-69-A59K-01	7	7	7	7
TCGA-86-7713-01	6	5	6	4
TCGA-55-6968-01	7	7	7	7
TCGA-55-7907-01	7	7	7	7
TCGA-44-A47A-01	8	8	9	8
TCGA-78-7154-01	8	7	8	6
TCGA-55-6984-01	9	8	8	7
TCGA-91-6840-01	9	8	8	7
TCGA-97-8552-01	8	6	7	6
TCGA-53-A4EZ-01	9	8	9	7
TCGA-49-4506-01	10	9	9	9
TCGA-49-AAR0-01	8	7	8	7
TCGA-50-7109-01	8	7	7	6
TCGA-91-7771-01	8	8	8	8
TCGA-62-8398-01	8	7	7	7
TCGA-55-8204-01	7	7	7	6
TCGA-53-7624-01	8	8	8	8
TCGA-NJ-A4YF-01	7	5	6	5
TCGA-50-5935-01	9	8	9	8
TCGA-05-4434-01	7	8	7	8
TCGA-86-8073-01	8	6	7	6
TCGA-55-6985-01	8	7	8	7
TCGA-97-A4M5-01	8	8	8	7
TCGA-49-AARE-01	7	6	7	6
TCGA-97-7553-01	7	7	7	7
TCGA-MP-A5C7-01	8	6	7	5
TCGA-44-2656-01	8	9	8	9
TCGA-55-A4DG-01	9	8	9	8
TCGA-75-7025-01	9	7	8	7
TCGA-55-A48X-01	9	9	9	9
TCGA-97-A4M6-01	8	8	8	8
TCGA-55-7725-01	8	8	8	8
TCGA-49-AARN-01	9	8	8	7
TCGA-MP-A4T7-01	8	6	7	6
TCGA-91-A4BD-01	8	7	8	7
TCGA-50-5936-01	7	6	6	5
TCGA-38-4630-01	7	6	7	6
TCGA-49-AAQV-01	8	8	8	7
TCGA-95-7947-01	9	8	8	8
TCGA-49-AARR-01	8	8	8	7
TCGA-05-4422-01	10	10	10	10
TCGA-99-7458-01	8	8	8	8
TCGA-05-5429-01	9	8	9	7
TCGA-78-7158-01	9	7	8	7
TCGA-97-A4M2-01	8	7	8	7
TCGA-97-8176-01	7	6	7	5
TCGA-78-7160-01	8	7	8	7
TCGA-55-8512-01	8	6	7	6
TCGA-L9-A50W-01	10	8	9	8
TCGA-78-7163-01	9	8	8	7
TCGA-49-4514-01	8	7	8	7
TCGA-NJ-A55A-01	8	7	8	7
TCGA-55-8619-01	9	8	8	8
TCGA-44-6148-01	7	6	7	6
TCGA-44-6147-01	8	7	8	7
TCGA-55-8087-01	6	5	6	4
TCGA-69-7761-01	9	9	9	9
TCGA-97-A4M1-01	9	8	9	7
TCGA-MP-A4SW-01	9	8	8	7
TCGA-44-6146-01	9	8	9	7
TCGA-55-6543-01	6	6	6	5
TCGA-69-8453-01	8	7	8	7
TCGA-L4-A4E6-01	7	7	7	7
TCGA-05-4433-01	9	8	8	8
TCGA-NJ-A55O-01	8	7	8	7
TCGA-78-7540-01	9	8	8	7
TCGA-93-A4JP-01	8	8	8	7
TCGA-73-A9RS-01	8	8	8	7
TCGA-69-8254-01	8	8	8	7
TCGA-55-8513-01	8	7	7	6
TCGA-MP-A4T6-01	8	7	8	7
TCGA-97-7941-01	9	7	8	7
TCGA-05-4403-01	9	8	8	7
TCGA-91-8497-01	9	8	9	8
TCGA-38-A44F-01	9	8	9	8
TCGA-44-5645-01	8	7	8	7
TCGA-62-A46U-01	7	8	8	9
TCGA-55-8206-01	7	6	7	6
TCGA-55-7728-01	8	7	7	7

## Sheet: Supplementary Table S6
	Erlotinib_1	Rapamycin_3	Sunitinib_5	PHA-665752_6	MG-132_9	Paclitaxel_11	Cyclopamine_17	AZ628_29	Sorafenib_30	Tozasertib_32	Imatinib_34	NVP-TAE684_35	Crizotinib_37	Saracatinib_38	S-Trityl-L-cysteine_41	Z-LLNle-CHO_45	Dasatinib_51	GNF-2_52	CGP-60474_53	CGP-082996_54	A-770041_55	WH-4-023_56	WZ-1-84_59	BI-2536_60	BMS-536924_62	BMS-509744_63	CMK_64	Pyrimethamine_71	JW-7-52-1_83	A-443654_86	GW843682X_87	Entinostat_88	Parthenolide_89	GSK319347A_91	TGX221_94	Bortezomib_104	XMD8-85_106	Seliciclib_110	Salubrinal_111	Lapatinib_119	GSK269962A_127	Doxorubicin_133	Etoposide_134	Gemcitabine_135	Mitomycin-C_136	Vinorelbine_140	NSC-87877_147	Bicalutamide_150	QS11_151
TCGA-38-7271-01	16.3671255751669	0.134471455077506	13.0203615199301	17.2786903715487	0.827309100803532	0.042375698474543	105.156167124366	6.52144900064214	8.33116561172317	3.53235172430426	17.4598079141838	2.47986013422296	13.0076648266547	10.9009131723858	2.90645955519716	1.80141985527309	2.30846739535188	12.0927327769777	0.105709942480902	16.3433635512654	10.5657315128424	13.2001937937183	55.5786154950709	0.136169276632085	6.02374479108202	18.6143356528193	7.95213390547694	40.3580308637605	0.165084956282372	0.431603099261334	0.070783472909459	1.75275861678321	18.2869413888741	47.3310172968947	55.622947208413	0.00322257504046715	12.8090607842862	49.7015475692815	32.3934111455914	17.1989571247779	7.4771980986462	0.146006990292892	3.75876968781076	0.0635682654874852	0.435803713855266	0.0181733743828946	144.525474918008	12.9093796711328	24.8752329750079
TCGA-55-7914-01	17.8007982607372	0.104785568779619	13.0138040872984	16.1913547150254	0.764761226956759	0.038572302286205	89.4581903568593	6.45435408727072	6.00423805855186	3.09363372671469	16.8980743992295	2.44121216466006	11.7077967070989	10.8678532248607	2.8305532949696	1.68364065466535	2.02616642339479	12.0571181872522	0.0993829949480826	15.9119858750839	10.5868331983696	12.1425784221074	59.1084061377622	0.130608881072458	5.74783716975408	18.3463815592269	7.43516328083136	33.8505644395838	0.0983814367796776	0.448526515960206	0.0662613296599061	1.52864078191583	13.3685391723417	45.7095240310508	52.1134420420993	0.00272095507412742	12.1507098962712	47.949623920277	28.6023190378161	22.6327865320602	5.3405759102935	0.144967636259179	3.14162461754302	0.0385277209510938	0.443970836723071	0.0184849517807611	116.51839639403	11.8804186960165	17.7803093102477
TCGA-95-7043-01	17.5612639999947	0.100745954290763	13.0132987537155	16.245437090074	0.760223171479913	0.0369978833240852	89.4521204994985	6.44977239219009	5.94273160073961	3.01576305281425	17.0644038613585	2.43682066808114	11.7010194300606	10.8594599516706	2.82129181266355	1.66967081176223	1.95974363201058	12.0622521450799	0.0981094292777937	15.7177207402987	10.5803400740024	11.9628007053948	58.532486207632	0.128084954662026	5.6483372794003	18.3169243263923	7.40985365651977	33.4045173121351	0.094495296493187	0.44491949548715	0.0653316927915092	1.50793945524209	13.1997029493036	45.8670779551812	52.1932012960593	0.00266545949083747	12.1221712066397	47.9374527897817	28.7639406729888	22.749861498054	5.32294809994106	0.144787003893883	3.07600082261139	0.0363581730256425	0.440362233413954	0.0183989924034817	114.448597145189	11.835165464429	17.3967859682149
TCGA-73-4658-01	13.2598813640232	0.12436160204379	13.0174487845305	18.2057302994564	0.858196191666765	0.0342410251330765	118.176281109009	6.53774020191078	10.099727024443	3.23079374860377	18.7546288262918	2.46080340344685	13.5357276317684	10.860354740355	2.88043513125591	1.77054531909802	2.12114267779798	12.022955048841	0.0970845947838178	14.4995454642913	10.554079068977	13.2490874309941	47.4932031679308	0.12167116204446	5.68200372540169	18.5251348462556	7.97698996963463	45.8299662870003	0.190991126902087	0.396343305700466	0.0669174551921811	1.86702290752299	20.5628400105333	48.9680108460752	58.9372398496539	0.00331506956908217	12.9942816052879	49.9494432720061	36.8708596556695	13.5931390032653	9.50554270915573	0.146073847305755	4.19534461050129	0.067379615227898	0.424382090195823	0.0177352945522008	157.080755975704	13.3894118140519	28.501673512103
TCGA-86-8076-01	17.3913311776677	0.157272269282991	13.0262322592825	17.4727980731341	0.837874000593451	0.0484314564831378	107.372437008736	6.54577101767203	8.70166626475026	3.92725221844871	17.3285488250882	2.51160628229926	13.5780126061882	10.9300614911576	2.95827425784092	1.87949062940941	2.49341012620224	12.1900255690079	0.114870499398388	17.8129900186806	10.5398025752309	13.4754248961573	58.4140613206693	0.145707806071407	6.23868149020608	18.8049418718249	8.25495052226244	40.1734486800575	0.193288023997563	0.441108567627784	0.0746133829792819	1.79475442090206	20.2556125504245	47.7555185677238	55.9254482504321	0.00338168051424727	13.0857723226093	50.7982226702793	32.4233592221857	16.8203417707674	7.7481013872991	0.146312217257048	3.75835487956323	0.0764862776995512	0.433142861035135	0.0181030458082569	150.619736987957	13.1809270243332	26.9097787600974
TCGA-55-7726-01	6.09261723036556	0.151457405228729	13.0297082235144	21.9886053052709	0.837384450566804	0.0137712674865773	167.159283362126	6.57399009240399	10.3135046065152	2.68593174050752	28.4358989951133	2.43429689449018	18.749836267597	10.4690052959862	2.77675039975605	1.69207545511307	0.999937579846588	12.5992513747584	0.0919123342324284	13.5662410046856	10.0960667119384	10.1552077455995	28.9591730665148	0.0704003404057166	3.52236194783693	18.409793260382	8.70306460605195	48.4697862993937	0.146172005820512	0.314122171267529	0.0449305760160113	2.34415184300726	35.8585426135502	65.3811979425662	74.5709097233253	0.00254797290074975	14.2110262269346	56.7570366875396	54.141411580071	5.4831768862289	19.5289103599194	0.145243352865224	4.46934719342578	0.0609263918832188	0.404886438131001	0.0150017923274968	152.509614044966	14.3956551558122	30.6182060459985
TCGA-44-6147-01	12.9069703139536	0.153536996823876	13.026962375332	19.147918508015	0.869689677420235	0.0343560787817596	129.070058739063	6.57566487929489	10.9174907557868	3.56991	19.9935004250557	2.49796938742167	15.1028702077554	10.840738886328	2.93058942902861	1.85415181856101	2.08472038746832	12.2401239795488	0.106395688241118	15.9298868099701	10.4480235563598	13.0139626707432	47.0644425654879	0.120898844701921	5.49987130817708	18.7532620111208	8.50448154570178	45.7822750169251	0.227441383749675	0.389925572657195	0.0672232953980335	1.97142344232117	25.6764194932251	51.8822435518721	61.7415704011167	0.00337552364698363	13.5586928819096	52.4776403885086	39.5708951069821	11.608788588075	11.2527847153934	0.14621941273283	4.17003588013522	0.0825286673020454	0.412516699665751	0.017119775279223	164.720027747852	13.9383192199275	32.0691783230615
TCGA-50-5932-01	13.7437377849936	0.1587287125757	13.0096725547914	16.1663222271978	0.858322796999395	0.0401273617365499	105.150703483969	6.5100361851528	7.54403046624474	3.49717552489123	17.4111739272109	2.42087394148651	12.1785759162505	10.7841419469081	2.83070650427551	1.74573998206919	2.4523439056181	11.8013613148605	0.0961405022902404	14.5152084945608	10.6306517081819	14.5533692279435	47.9536420199839	0.12310655719131	6.19528388733893	18.3341959469642	7.40470978675048	52.2475021705778	0.157929322337109	0.434690101045747	0.0639277762386991	2.26558162909808	17.5487986924336	47.1060836670925	56.772643709853	0.00351343565249341	12.5401892984575	47.4152794809569	31.3617425462778	13.8151685934468	8.47095117398299	0.148096212482643	5.84337608691984	0.0896523056945762	0.534305687226877	0.0192534504805906	158.667393286336	12.8076731023923	25.9743948009096
TCGA-44-2661-01	17.7981848263886	0.12639186427483	13.0219823370803	17.1363808680863	0.802075149606759	0.0434462018469468	99.8433225283779	6.50745274042685	7.6450946866437	3.50672708567085	17.2005499891108	2.48772570312807	12.8621495453245	10.9206989211921	2.91061119037523	1.79398086024486	2.24232816361887	12.166879935552	0.108337653467277	17.0624222674798	10.5530489564017	12.6780346890933	59.438416650609	0.140065919285182	5.97119410509138	18.6346017538694	7.96325559578103	36.0319827220884	0.144973551055199	0.440908469321844	0.0717487364209601	1.60667441501945	17.0453169112894	46.9014582709705	54.1980255193657	0.0030342631443787	12.7061539838746	49.8485529502125	31.1015910805255	19.659485704722	6.55060162670758	0.145368327215894	3.2563239800483	0.0530938586058628	0.422409666383441	0.0180807134448282	133.505226167328	12.6337654504942	22.4423217258537
TCGA-73-4662-01	16.5230265272327	0.146768273189202	13.023612661177	17.866966278449	0.875502428568343	0.0495004486023672	113.383643011889	6.56441658750562	10.7262827705462	3.86219868701763	16.9911345707613	2.51200018061134	13.4718856539863	10.982819256467	2.97532223395632	1.89463198273403	2.67649858272454	12.0608243929968	0.110133013348105	16.5954546892331	10.6049997400269	14.2260444342259	55.9401534041096	0.149729782351467	6.50412686856517	18.8199915795554	8.28512	44.4200982727104	0.251051718618626	0.426823640306095	0.0782834552707754	1.81988670211498	21.2088089100636	46.8613952836819	56.577511931637	0.00370826366509464	13.1652276389957	50.3391333325483	34.4349570589841	15.4003704976734	8.50236743009712	0.146524773515283	4.04206883088607	0.0866051338420929	0.419638042039637	0.018165104432154	165.906977712633	13.5863815673436	31.1987080935411
TCGA-44-7671-01	8.92145472913102	0.21229534682781	13.0353082174923	20.8048673811632	0.886421112146104	0.0242016723951217	157.365707796885	6.61790512802543	11.2517625310515	3.65839441326182	24.5051884069517	2.49611959129323	18.1183890143383	10.6317415747603	2.90427597089994	1.87688963208848	1.63597645656853	12.5152101398435	0.108963633211469	16.1268130984946	10.2178961717954	12.1984632393359	36.8237830264486	0.0945161362653446	4.57319795020986	18.7960915525777	9.00801053952669	52.1929048708872	0.236373672157518	0.355271896039038	0.0559193909155328	2.52536292724028	37.3128014049602	60.4247391985603	70.4921302936407	0.0032418459926331	14.4131978418507	56.2528753441577	47.5338756823007	6.33970580177863	17.518503111909	0.146991107202024	5.15791377172973	0.112372982078805	0.433272524358229	0.0160310568072191	176.751905773469	14.7657752333071	37.2220516017972
TCGA-78-8660-01	10.0697376429007	0.154311304206547	13.0198476421177	18.812397438074	0.854320148632075	0.0252890739084663	131.360477197212	6.54597047449843	9.15276717286289	3.15620578728879	21.7963209171513	2.43677019787207	14.9955225331868	10.6692173459293	2.82364444553097	1.7393056849504	1.71316461170421	12.166927887831	0.0954425726777895	14.2346636748814	10.3946478267064	12.5072091366039	39.2767837708187	0.097873305514141	4.89377293151201	18.4227427247542	8.05032094065573	50.1796690508022	0.164019618050071	0.374437482728535	0.0559668446883265	2.25544747845232	24.7908067020303	54.3953713330933	64.2566152877812	0.00309146784690575	13.3279786025708	51.6098759742129	40.3382482669141	9.57263886709642	12.5871546289639	0.146710203652086	5.03842831851769	0.0766228087491905	0.460284020808553	0.0171351194907673	158.184073418768	13.6115478909484	28.8812640455842
TCGA-62-A46P-01	18.5663292385461	0.158522456675102	13.0310387595831	17.9501121153461	0.845484378844767	0.0534232743200479	109.688163749288	6.56548572868744	9.68573973787965	4.12981087138045	17.0867268608057	2.54379433760092	14.0095437116611	10.9956657393235	3.01135172187201	1.94097022643369	2.61814244659563	12.2725913206414	0.12143392612063	18.7968037125193	10.5340779094388	13.5030190791492	61.6943351961253	0.157134791036453	6.40719538543833	18.9804152908357	8.56927435308909	38.421054635574	0.228424426416709	0.441952017870467	0.0802175008430469	1.69784	21.641922837187	47.5978751401223	55.7850503518287	0.00348242516466943	13.3063672117046	51.7797253408195	33.1463989752911	17.3300366146916	7.75168653859382	0.145969490555154	3.41050481767475	0.0790708493965217	0.405470489113019	0.0178450849584778	154.110772546443	13.4460361544854	28.792725608085
TCGA-86-7955-01	7.61500642553221	0.182234032379434	13.0257130165795	20.2282407021583	0.869399575408241	0.0197350093610848	152.771220849567	6.57844367339427	9.95785140052831	3.14739448099801	25.0180073871072	2.43931058889491	17.0944880019469	10.548458142133	2.81305300596068	1.75400214805945	1.43162880769218	12.3547805413314	0.0960908699007333	14.147665956022	10.2432429105893	11.8988824789981	32.8547524325074	0.0834656000243086	4.29545596150816	18.4677261611281	8.43061101538199	54.4057690658789	0.176752567436743	0.346248975845829	0.0501906240773764	2.58876742980083	32.4220866171133	60.245819364396	70.4829702305621	0.00301524321017916	13.9341002260396	54.2690045849897	46.9090904433866	6.23086997347811	17.1727962855367	0.146954184824926	5.59752772995472	0.0905603920838322	0.459059926893172	0.0162420534114272	167.296162085882	14.263866523043	32.7423126561039
TCGA-80-5611-01	17.9562113127374	0.159206976859643	13.0281596690112	17.5753168584489	0.837166086170308	0.0503951400087915	107.373492027759	6.55087365997837	8.84057508768354	4.01508402422349	17.2293169596543	2.52317754387094	13.7172544802914	10.9497121719991	2.97606548963576	1.9006943668991	2.53184431925402	12.2291772776905	0.117782658733975	18.3077577794593	10.5336374182093	13.4403351490476	59.9694209187193	0.149774985438801	6.29154387024664	18.8670518292857	8.35835140556958	39.1754381107936	0.200225160491676	0.443723758242109	0.0763541171965993	1.75833677508671	20.5957546117829	47.7186861581385	55.7396189650569	0.00339367683932032	13.1507682128839	51.1564624987771	32.3963416851679	17.1960921370212	7.64727210220541	0.146190778374111	3.61202913700247	0.0768148408557561	0.425145515031102	0.0180277500019225	150.49664640405	13.2299705567401	27.1651720214301
TCGA-55-6986-01	14.0307860814423	0.150353688381479	13.0200987697088	17.6281761798217	0.843971774296299	0.0369482673570888	113.598850340691	6.53426955821005	8.57675209267102	3.50628840611899	18.7054816016202	2.46564396742448	13.6300072815788	10.818475461219	2.88247300265846	1.79369314406335	2.17576374955344	12.0946416666017	0.103069989277724	15.7159872444521	10.5159407675635	13.2693202187783	49.5402038854641	0.122938843048847	5.73069035594194	18.5621931343763	7.97539657748447	45.0307496834614	0.17143922032226	0.415401563220839	0.065639720748868	1.98627691750444	20.5814383931928	49.5164366042012	58.5126111894811	0.0032714472168	13.0029436941098	50.2123984614608	34.5383667043556	13.8935305749987	9.1264953016504	0.146640533420165	4.41548106394308	0.0749454828604981	0.456701677314369	0.0179842505843034	152.839924352894	13.190320281248	26.8731332894377
TCGA-69-7764-01	15.8693608856605	0.142622324505765	13.0189315383034	17.292600969241	0.85919428514718	0.045392703950524	108.836979356967	6.53904582218346	9.34860165318329	3.65829229285729	17.0989766259632	2.4810311837742	12.9458790042918	10.9230297203833	2.92233752717147	1.83030672192771	2.53515594329627	11.9921779586971	0.104825592071892	15.8952533039728	10.6111571807008	14.0561412613118	54.0358552924577	0.140228751019884	6.33194387201226	18.6436636914024	7.96312782622998	44.960270200643	0.202261477779291	0.429594238021726	0.0731047977442453	1.87591759947155	19.2678227480639	46.7790931499545	56.1684206463587	0.00353636653356199	12.8939650904285	49.3263880914843	33.1210848566839	15.661110110071	8.12078047286095	0.146699203639841	4.28697164158884	0.0790985483058892	0.44588754948783	0.0184408592154296	158.422207287639	13.2098746802983	28.1426343760293
TCGA-49-6744-01	13.6262841058945	0.141661099188902	13.0253659782017	18.7939088995455	0.850946238169194	0.0346142005173335	122.676807155377	6.55728424263218	10.1184083230629	3.46551652598252	19.5604633371523	2.49153323326369	14.6066119786514	10.8510842835894	2.9174570118011	1.82602318037447	2.05136475329117	12.2270445595813	0.105284722961169	15.9312800960427	10.4652160814552	12.7689533949955	48.9246725377392	0.122370014609034	5.50383292617316	18.6994444481918	8.36226976422366	43.0923902417649	0.19944614957037	0.396360631560104	0.0672967420108795	1.86041592811447	23.3426190505778	50.9487047893451	60.214624460247	0.00323946364820241	13.3466676397657	51.8968975006304	37.9115923267879	13.1306810942643	10.0971145891173	0.145854400768908	3.87568721253853	0.0708212959275139	0.410397899510598	0.0172327520672194	155.725208269926	13.6188085406216	29.2523614266716
TCGA-69-7763-01	13.3372129463725	0.17100956301938	13.0272184521023	18.3959618888212	0.839098484789316	0.0340399155535746	121.468577348303	6.55411797648897	8.63461818258532	3.6510358960301	20.1747593043795	2.48588553844366	14.9321008180958	10.7703215614618	2.90027713596417	1.83057331402741	1.99382883091598	12.2991234603927	0.109116780775727	16.7539479600413	10.4047676438783	12.6507918890093	48.2142	0.116713205837804	5.35856279826546	18.683711267135	8.33441773508583	43.7307024766453	0.174666963865329	0.405961275935333	0.0632878199876226	2.05011372401933	24.1045457148041	52.5353362589952	61.0162947678441	0.00315593691490562	13.3964166105752	52.317421280576	36.625880678751	12.3581072013771	10.4145144756208	0.146493181209768	4.26120121714842	0.0791869977051006	0.446136230130786	0.0173354727270166	152.60697272631	13.4807368753642	27.868006898891
TCGA-86-8279-01	18.8029680042096	0.19749997873661	13.0330232353782	17.7000495936368	0.875107214147223	0.0627384375910919	112.08631783284	6.59031409396786	10.0481664912775	4.63889353069606	16.6955625517447	2.55791662103114	14.218258110678	10.9996741140133	3.04642777074878	2.01836067854561	2.98640492313171	12.2416725994748	0.128325308654683	19.669666674614	10.5480315407842	14.522622951565	62.0923784912288	0.166169556058984	6.84454539811585	19.0951787525499	8.68683700837106	42.6986286659037	0.280838368340447	0.455030155908904	0.0832126342496081	1.91470341789807	23.7207142748829	47.5605958543297	56.3254382356701	0.00387235092042476	13.5061743447365	51.9214538787025	32.7314442113151	15.6623307830737	8.39697030670617	0.147155975364669	4.05545447421551	0.114068512865391	0.433732745948123	0.018238926636426	169.056942624016	13.7519381698511	32.5273590265758
TCGA-93-8067-01	6.8466961278831	0.228765191483294	13.0305937694509	20.5281715372802	0.87378843971033	0.018676219176671	161.531162139636	6.59718768950946	9.46906625977834	3.37599681613723	26.6180322931347	2.44564274257969	18.3349626851639	10.4629656134241	2.81425441123105	1.78714197609945	1.36314504656629	12.4878084589529	0.100870733432504	14.9239300534546	10.1475576545914	11.7760427272007	30.8153494340418	0.0782308951884309	4.09117627174447	18.5314905892472	8.64705609512341	57.1822335877778	0.178144743965289	0.343979600975863	0.0472689017792479	2.96017335928724	37.6581871260571	63.8263153785991	73.6059502030705	0.00301059556167342	14.2951459823128	55.8633648471293	48.5152257729734	4.82048378143713	19.7648707379585	0.147649998726121	6.30856836132516	0.112868741663442	0.485837852669645	0.0160089696087164	172.138157679925	14.5302612970804	34.4116045635319
TCGA-97-8179-01	12.6363877166008	0.141287855197697	13.0164144638967	18.1614636126387	0.897299405079684	0.0370857715061394	123.312362887015	6.56031872284726	11.233496397934	3.43069492002999	18.4667623400761	2.46211683785464	13.5804745217565	10.8678272470643	2.89762103497241	1.80972298198266	2.37108861343583	11.9216584552288	0.0971764662005252	14.2159440549821	10.592666984886	14.2902132497755	45.5939004738112	0.124670643314879	6.00423648504094	18.5653035344124	8.00134018198741	52.5449615999016	0.240834989556501	0.396078849203775	0.0686285721893537	2.08604562426198	22.274531935867	48.7104090254027	59.9339236899481	0.00370428612854558	13.1326181983929	49.6545070993819	37.7036492909966	11.7103523382429	10.6200115207059	0.147099658193245	5.06650177384476	0.0918039011395429	0.44508613569086	0.0180653594251473	174.997	13.7630797838631	33.0008542723933
TCGA-55-A48Y-01	16.9443702020913	0.0913247806592691	13.018219698034	17.8091386320573	0.803521270783921	0.0379083396208043	102.587614967022	6.49941962871535	8.95708716152401	3.05220342471872	17.3069500793788	2.47739741220743	12.6187165161124	10.970846012062	2.89575697633149	1.74139075304531	2.07032624258303	12.0998172968065	0.0994297529132026	15.3882236322535	10.5933686486421	12.2664117289349	57.2842332247278	0.136478069160194	5.77963268062672	18.5493368137045	7.91189218014345	34.8277360317693	0.148867927687967	0.415385667970868	0.0726006667437417	1.41966525788634	16.1753442449778	46.1608901808734	54.1580599666104	0.00294259559924678	12.5975745979676	49.4430133186501	33.3126139109612	20.3740609602247	6.50803456328389	0.14423050888369	2.83893738829622	0.0405542373540515	0.378630844577846	0.017674088504349	131.42936510729	12.6903039587274	22.5442758349744
TCGA-50-5066-01	13.6430363459741	0.125212985224874	13.0154021947697	17.3392158104318	0.81143946373694	0.0316875075008374	107.896233376378	6.49778045069429	7.4864623684839	3.10801115661203	18.9843900576239	2.43510757716684	13.0621571550337	10.7771465460096	2.82449462709383	1.70650518919212	1.90576008828591	12.067383036311	0.0962868461575905	14.8336994590578	10.5132570395933	12.4899084750447	48.4967872920625	0.113975901692568	5.38510235557471	18.3632919204729	7.6745478773293	41.9109140639738	0.127963913990625	0.410827572563137	0.0613193439712354	1.85474223229239	17.8379764162607	49.3368062543149	57.6049819661192	0.00293780663324666	12.6631716525762	49.3502773310208	33.6464755931975	15.3805186124572	8.23490180080472	0.145921139822303	4.04542501105843	0.0544830545373949	0.455102223539614	0.0179314336278538	137.405591211123	12.6946695874429	22.736835518848
TCGA-05-5423-01	15.314110717133	0.121772934385646	13.0175874608453	17.729485785105	0.857384201928657	0.0413362894295579	111.045327285164	6.53520499477634	10.0738813105031	3.39566719610789	17.3555277386949	2.47627562263462	12.9441603293514	10.9401150208967	2.91304130073347	1.80074881516015	2.38702208958864	11.9817850429426	0.100511843466313	15.1231926604083	10.6174042892844	13.6859631950829	52.690809420991	0.136650191884743	6.14622187519098	18.601946793234	7.96286240164587	43.8450664560845	0.201981765789771	0.414739310673742	0.0728661292310305	1.75613518063453	18.9881063248751	46.7507542325607	56.4196784769691	0.00343971133819479	12.8655254530686	49.3272885548353	34.5639958551113	15.8383278521449	8.19627291273397	0.146033028440251	3.94681424905164	0.0674875266978436	0.419561549004236	0.0181289609845379	156.222371496683	13.2488314436062	28.0665643484112
TCGA-67-3774-01	14.6506586608301	0.156231489104085	13.0270701342571	18.3476963765602	0.842033322410769	0.0379847998217503	118.024188181252	6.55467669506523	9.22472062465889	3.67601984414765	19.1520686490484	2.4992718591911	14.5103081732309	10.8497386563395	2.92830426984145	1.84860523161588	2.14447104346077	12.2620854442644	0.110166214002521	16.8944624630647	10.4589653814489	12.8667510633591	51.6063395238427	0.127049287583432	5.64229908167848	18.7449380344118	8.36588786400797	41.9751923002451	0.190127128608571	0.411917585666836	0.0681467168156852	1.88799209492943	22.8803550864355	50.6604643347064	59.2707406521505	0.00324034460101103	13.320058263837	51.9180494324432	35.9205144680058	13.9143107197974	9.47847707847999	0.146129759260158	3.89758021901305	0.0747841611914156	0.425218458394325	0.0174530279643552	152.795711995918	13.4658105810333	28.1354020976046
TCGA-97-A4M2-01	16.2368010764956	0.183290261395905	13.0300672060359	17.8605855525595	0.845058738310851	0.0457424373229391	113.957077660002	6.56350352434626	8.7346738029053	4.10051757595722	18.3630773942961	2.51879088572558	14.4594404511184	10.8738724623012	2.96375617731057	1.90931198870908	2.40410257672143	12.2889663917243	0.11871879434413	18.3764678273313	10.4679728071365	13.3660894912501	55.6751367289999	0.138233824330893	6.00837430132096	18.8658695172593	8.45552983033484	41.8793977127049	0.202252145048685	0.434322602360699	0.0716036694746678	1.95579245745652	23.1165905385195	49.9653851478979	58.1621776803687	0.00339690220604766	13.376673199711	52.0310556726472	33.8228482799927	14.5718	8.96063526948647	0.146722910051237	4.0514147275769	0.0894494527034809	0.443751907058885	0.0178127460840159	155.545636594034	13.4508372889056	28.5570029374633
TCGA-95-7567-01	17.6736700838735	0.148153370020313	13.0243574670561	17.3494245933667	0.839838644778572	0.0495451256771467	105.662080994817	6.54113678522833	8.86675708134366	3.86030147193473	16.9229906885088	2.50788446030064	13.2388703595428	10.9537006144224	2.95661219680025	1.8694540298476	2.54988842144096	12.1346251009739	0.112816450451549	17.4448260661385	10.5741927129928	13.6233406304058	59.0035907225892	0.148692810699254	6.35742380344462	18.7791	8.17498499435175	40.2159196594316	0.195296076168416	0.442209615482481	0.0759769822739828	1.75215410267438	19.3825240565343	46.8761744600894	55.2179345563266	0.00341603168003409	12.9850778427402	50.2625623389999	32.1064908330531	17.4528054371954	7.43412362514929	0.146232044061283	3.72021648159118	0.0738376598305878	0.429811000679804	0.0182394271438932	150.731122022297	13.1244082905438	26.7795614865326
TCGA-49-AAR0-01	16.5727552838476	0.160872339686419	13.0234831115951	17.1440870935721	0.832473373439638	0.0453554126256642	106.093013247211	6.53374567667706	7.98849704654447	3.8320846809954	17.5837736168871	2.49080128464344	13.372351946461	10.8771894485208	2.92332373701599	1.84347372339858	2.40827225203766	12.1475666480734	0.111459722105389	17.3189386194656	10.534523001455	13.4518579126071	56.1573611902688	0.137903576294362	6.10986950510361	18.6942500744049	8.06453945170175	41.5373203170262	0.172173059964458	0.441449327671782	0.0706832975458496	1.88850923069118	19.5975794637505	48.0995826133017	56.1960974252004	0.00331408066136796	12.9641548395677	50.2656429584248	31.9121607058601	16.2833942217261	7.82936089307085	0.146629892723697	4.06338778571321	0.076516805957781	0.456749114685242	0.0182750722681912	148.45849071137	13.0131055604505	25.7340723015876
TCGA-05-5428-01	17.1034945670544	0.146670062412229	13.0185657965549	16.348270958211	0.802887470094129	0.0436152870027018	96.9462842431576	6.49662087019733	6.58900694428011	3.60114733607919	17.1702281821418	2.46295659727226	12.5035274851021	10.8468123640358	2.87433170677983	1.77372914610981	2.29725315782799	12.0840065509586	0.106888211005093	16.8884765829643	10.5587648167774	13.1155633829454	57.2924454313095	0.13417774714008	6.02844823955438	18.5185822667469	7.70138452063988	39.306517011443	0.130054653808022	0.453495430146671	0.0676411336627072	1.82215299115762	16.4690685592193	47.0496131895428	54.2971667614646	0.00307985921173939	12.5616416672424	48.9431991010303	29.5295085572794	18.5475756875618	6.63916422450626	0.146422306734163	3.94171332919078	0.0619688551660813	0.47675507742001	0.0186441260005592	134.905522931606	12.4314035548381	21.6748105016592
TCGA-53-7813-01	16.9623284883947	0.169903060555073	13.0308544373803	18.0485622373685	0.84374321943814	0.0473164375185662	113.274103197325	6.56491278900779	9.21469164259717	4.06594379206671	18.0344855441233	2.52952054504216	14.3969	10.9204191202263	2.98190755896168	1.91845922558724	2.43499066806988	12.3008761239739	0.11942615331965	18.480756504626	10.4844183600192	13.2765225520246	57.6309948023989	0.14387466258974	6.08539081026598	18.9131977887591	8.53324039642414	40.0809173561519	0.211515714810878	0.433514638689248	0.0745269649237024	1.82788393853146	22.7496220120898	49.2816341691257	57.465480226768	0.00339437908521051	13.3764022263323	52.1294638583392	33.9873060982569	15.5421200118069	8.56829019141589	0.146268228037179	3.70227105962745	0.0825934601202993	0.422123575554839	0.0177042003152565	154.22573108157	13.4755246603604	28.6485142372932
TCGA-O1-A52J-01	17.4399018289941	0.157439473457955	13.024946797756	17.3349177477805	0.844880992547849	0.0499822874433123	106.857001233566	6.54638282244946	8.84593549552873	3.94672532067229	17.0399729076167	2.50890678315377	13.3765413361176	10.9402859699609	2.95900206235552	1.88117302519592	2.57981243701491	12.1400215676755	0.113951629994311	17.5959223056356	10.5650117128422	13.7601216923285	58.3938166585272	0.147907320020858	6.37298613647066	18.7940548249129	8.20155001263587	41.2867672319888	0.2004495995469	0.443178085341765	0.0754963377703352	1.81791769873914	19.9923122624648	47.2269903021701	55.6610241344056	0.00346756573322607	13.0452523466167	50.4085324602553	32.1970608748905	16.7701243218846	7.70814906417318	0.146511048062131	3.89725010382439	0.079941271251277	0.438340836903257	0.0182749725718295	153.48692343673	13.1934930310383	27.4119204925586
TCGA-35-4122-01	9.22872663763972	0.102314153928362	13.0112552857852	18.8427243408042	0.819821102408221	0.0196753190248417	126.075412879592	6.49808260600359	8.65680789044912	2.49734101316723	22.1879654898815	2.39199896418368	14.0573534915942	10.6489714235707	2.74568356343122	1.61020530410156	1.39158	12.070152374528	0.0832856639189392	12.3523983118705	10.4238166537079	11.4909053352217	36.9152508733502	0.0882438783768471	4.47134397837049	18.1251104356519	7.6336479966713	46.0268879197116	0.119532279040302	0.356404316785437	0.0520188265642822	1.94506657928059	20.3009612287421	53.5396753042458	63.1504140213843	0.00269937314006427	12.8347001688172	50.1466011245255	40.8489593635822	11.1058803913002	11.2960907557698	0.145268328966275	4.27131126887334	0.0454976402405567	0.431960029987256	0.0168975613688446	139.723283912787	13.0603968135973	24.0015780303943
TCGA-55-8092-01	16.514639693732	0.0978748708844231	13.0170142470274	17.1571504835798	0.7659692893271	0.0335167352987083	96.7807236390929	6.46756047159495	6.73191187721851	2.95698064454518	18.0534315803061	2.45044245161368	12.5030077746653	10.8576385182662	2.83641231997986	1.68378639155875	1.81836984589991	12.1662947995251	0.0986598504171318	15.6813616685253	10.5254388551917	11.5511345682929	56.237885885502	0.123357070033776	5.3698233159431	18.3920583055045	7.66714895241466	32.9802134579655	0.103557791570095	0.424526296082631	0.0648376361206816	1.47638961565508	14.9015976595661	47.4874393314226	54.0757375586256	0.00262897173726087	12.3900781075841	49.2535827738785	31.2905148319217	21.0264028561357	6.0936819299342	0.144300980751831	2.88554698568231	0.0354779074199157	0.411046683676045	0.017745335416405	116.876939129385	12.162492177145	18.6599248865529
TCGA-49-4507-01	10.2397075696284	0.119495120587239	13.015030744243	18.2069071988657	0.784914994729426	0.0205094118844072	117.864364995832	6.48227531261439	6.73370037607396	2.66322214766301	22.311035525873	2.39749948241563	14.1633537457155	10.5983187421684	2.74006037515373	1.61585536038959	1.34314527735343	12.2128766775425	0.0890840955252596	13.7216889434435	10.3583137928084	11.0137128552702	39.8437105068535	0.0881952460603262	4.3773117840735	18.1493780073132	7.62770582374988	41.729802717218	0.0945717459907255	0.375838573291776	0.050303703795448	1.96281364325613	19.4907831989638	54.4051958694532	62.0893963391732	0.0025064313773807	12.777261272463	50.6539653845626	37.4402721269518	12.4088663977521	10.1741736623222	0.145343744959525	4.07339	0.0435051606135389	0.457041893344643	0.0169847996387742	126.734717098615	12.6477996576613	20.7089138988161
TCGA-55-7816-01	18.0509730392736	0.12805114922282	13.021235267919	16.9108906848434	0.799968336591909	0.04445068728992	97.9952613359806	6.50311504066223	7.38225076565622	3.52917699488526	16.9970864514948	2.48450618706081	12.6832441023999	10.918324713452	2.90651718532503	1.79062390342936	2.27652660558537	12.1469701595947	0.108387956792403	17.1150836263764	10.5630263263777	12.7666307234628	59.9984444802245	0.141092151653686	6.03324015298852	18.6171408941878	7.90097804745678	36.1030499070721	0.140976387609126	0.446197901907445	0.0717218744880824	1.61852533744861	16.596156192665	46.5825675681144	53.7758346931039	0.00303873521483027	12.6436893945804	49.560361234461	30.4559569446783	20.021638818852	6.35529837752351	0.14549564713645	3.30985014970907	0.0535069183183067	0.430254875803747	0.0182328913927841	132.662632087999	12.5482362130129	22.0206941124809
TCGA-97-A4M3-01	17.8184236524848	0.199858999473011	13.030749483485	17.3939346489396	0.857437374411397	0.0557598082256717	110.157258329948	6.57183120803558	8.80118502452888	4.45548156994992	17.255767792244	2.53370922255674	14.1056022635497	10.9250287822411	2.99878358694643	1.96241842619033	2.75476672010923	12.2409969614825	0.124331390160169	19.238766122928	10.5171844007565	14.126843884908	59.5303707975707	0.15279608188272	6.51909321135806	18.9592919274308	8.47655832752933	42.7801999761296	0.228026299810952	0.454130834627083	0.0767773162602289	1.99158556873532	22.7594784012766	48.423384537858	56.7265643065387	0.00364923554760395	13.3625892890349	51.5880059220229	32.1460808729163	15.3536315673232	8.4009584395693	0.147268279923953	4.24131181704069	0.105821833404149	0.456410305501173	0.0182806962569901	161.504899525756	13.4757257630261	29.7520051188119
TCGA-50-5068-01	17.2048548678264	0.141004109521541	13.0195404594144	16.5975598296829	0.804092656489225	0.0434266416970442	98.1950761232557	6.50084172760595	6.92674352812012	3.57422602751693	17.2120470919233	2.46992945862835	12.6303056133744	10.8669033162956	2.8848178274988	1.7802692190492	2.28172914035672	12.1060251897945	0.107183985240955	16.9005600724723	10.5566586657556	13.0078308036965	57.6543773023078	0.135539665537442	6.00887647246972	18.5524105445223	7.7805505445021	38.5607614201769	0.135333200838382	0.448921089231981	0.0687337716819007	1.76465822309895	16.7361852288604	47.0629735000918	54.3818731167161	0.00307568866841727	12.6140415414518	49.2211578570161	30.0858155828306	18.6991809783832	6.67815610954357	0.146143463746836	3.75434781353156	0.0598170060330228	0.460580403248165	0.0184719939947103	135.130726201177	12.5104222660764	22.0435850267189
TCGA-78-7163-01	16.3356409440094	0.168274444631764	13.0220143805966	17.1955500934889	0.87231427463327	0.0506982925834599	110.089794585255	6.55624367579647	9.39777097909385	4.00526396960433	16.9392661739212	2.49706807205064	13.2406831678242	10.9257462160025	2.95184	1.88643602487924	2.73652331575269	12.023853801676	0.110813570606275	16.8148992740545	10.6005268108081	14.5413658693464	55.2347371401678	0.146176193498417	6.56354331393931	18.7531500990647	8.10468486767318	46.6833249124128	0.226726104632166	0.43993686051798	0.0750282371066691	2.00286270474622	20.7082165303947	47.0456779669256	56.4957835390932	0.00373258006795746	13.0654211638233	49.792340922643	32.7305045752002	14.9053083912086	8.45979537278933	0.147343419607052	4.62920811169239	0.098416433397623	0.461753482621325	0.0185983967844204	165.751847031526	13.3930456990026	30.038130178779
TCGA-35-5375-01	11.4058581001713	0.20185061255736	13.0283359899267	18.4383226750611	0.8263380809591	0.0281230200375783	126.485236199209	6.55018926908517	7.39048797447412	3.62456254587963	22.1270160400359	2.46433244541567	15.7510467536611	10.6249311917124	2.85118993953318	1.79909824291943	1.7231158026588	12.3986393345829	0.108539368612753	16.8036453079559	10.2956172033179	12.1177224794342	43.2238253893197	0.100616773844852	4.84926954993052	18.5832920763986	8.29316345747121	45.7857709931079	0.144070818576428	0.398179701983954	0.055370642420582	2.35278975672734	26.2447547768553	56.2049184948179	64.0131891514139	0.00295646002197807	13.5278759089151	53.2032905217135	37.5037297485416	10.1580145418753	12.0098175662544	0.147043487716389	4.86512102870238	0.084989448982134	0.485959789551621	0.0170925437658666	149.151354482491	13.4357355044521	26.6363227698944
TCGA-78-8648-01	13.0517027457932	0.125805246301189	13.0202917204923	18.3711654048107	0.828011003351334	0.0305558587289842	117.562520709951	6.52628268796001	8.92541350270466	3.15299645915084	19.7653242148169	2.45935448354538	14.0084348831272	10.8019214036041	2.8606505897647	1.74787373567496	1.86254216466701	12.1684757758621	0.0986740123237205	15.0250905051354	10.4708198985735	12.3260283415168	47.276744446313	0.113855178616827	5.26105381370353	18.5038101932777	8.03140683529864	42.0441840716428	0.155689673716695	0.394096083398427	0.0628787388596904	1.82407415593085	20.7119897137288	50.7646686278682	59.5861312439538	0.00300502285767703	13.0277974821298	50.8655229723081	36.8466317263801	13.8895358822655	9.43735871599275	0.145571406754297	3.83188570691325	0.0575627067574475	0.421308461003853	0.0173341420398279	144.761474887827	13.1872969524462	25.6753949168528
TCGA-80-5608-01	12.4850995612455	0.198522081887972	13.0375529501922	19.988262679641	0.868681195402784	0.0334410435001146	139.496281256424	6.60845366043945	10.840704538867	3.97415213026698	21.6848171193979	2.53274574798142	16.9698990512772	10.7827656728961	2.97013296333649	1.93619515809089	1.96942075619719	12.5145460352219	0.118543846826097	17.9272578173484	10.306811111971	12.5199822148428	46.5215930768884	0.11667690339784	5.18770981422641	18.9688619888355	9.05855931437142	44.8520879160808	0.244841944671952	0.386681782033015	0.0652771419669305	2.12767806797095	32.0385	55.8466690397314	64.9175161339889	0.00332175997031532	14.1552676559749	55.4543150194971	41.8372423103787	9.77559961033515	13.222508610264	0.14642990410198	4.16378555703003	0.100095352343427	0.411235647545978	0.0164885484319916	167.726564206729	14.3798625249082	34.4157865129666
TCGA-MP-A4T6-01	17.055156945369	0.155338666017225	13.0232326639596	17.3677905735525	0.861239152964776	0.050866660733172	108.646551071476	6.55253009896222	9.50147048652955	3.9350198741918	16.824822519417	2.50584254260773	13.2405998595396	10.9565413618514	2.96206164326976	1.88505980711594	2.68163848959386	12.0682204969768	0.111695863142748	17.0445365365441	10.5979745430287	14.1742218423105	57.2381869576928	0.149486460055005	6.52037427154604	18.7850166991277	8.17073593082842	43.5767089196883	0.221243189862602	0.439347629899338	0.0767219869494319	1.85543001277504	20.1929831050565	46.7439482730108	55.8344292240875	0.00362222319616799	13.0481698496154	50.0315053681456	32.7142778808415	16.1211861890292	7.98185582813113	0.146745403709466	4.12107005558822	0.0860728610740727	0.439421988809129	0.018401951892141	160.236008041914	13.329359785454	29.0519946670436
TCGA-55-8085-01	16.6163615450785	0.179732664046175	13.0169434043779	15.7451888785614	0.820182217896856	0.0470943784178083	96.6376148243782	6.50283359239176	6.16858339181061	3.87656620695311	16.9574576866281	2.45232322530373	12.3565894116841	10.8006941814941	2.86627047496243	1.79313322538541	2.50452270849102	12.0016921580029	0.108214087258425	17.0244606476862	10.573841821166	13.9699652940532	55.6874215268742	0.133740249151579	6.2805706330275	18.4927899348577	7.57832642618608	44.3493641310037	0.135426317776131	0.467293993589496	0.0662419235936488	2.11770415043129	16.9375935006576	47.1047681076129	54.7343951871859	0.00329868435094731	12.5625789594401	48.3673503752469	28.507455565521	16.7778503830208	7.06148019850235	0.147759655194322	4.94638430455752	0.0832133272039112	0.534823531908146	0.0192483427156944	143.799640116236	12.4676357083461	22.765809835603
TCGA-97-A4M5-01	9.21526904650347	0.195087543613904	13.0355424363658	20.9119728036463	0.871713990233239	0.0235735782103763	154.870747917668	6.60898274830546	11.0812555652532	3.53670496806398	24.5004918505638	2.49753423628349	18.031414470767	10.645610326635	2.90147043331148	1.85965355104137	1.56601846048731	12.5490445958556	0.108389515680524	16.1460783733669	10.2128848751233	11.8136855167496	37.7404283443221	0.0946166626978697	4.49109724375926	18.7863080535443	9.00964704835464	48.9600983060671	0.219822271250672	0.354034823209411	0.0560794759033503	2.3542025771608	35.9031881718688	60.1926874040856	69.8059060950627	0.00310777702340727	14.3402347566499	56.3357434834684	47.3598558406084	7.00568388233578	16.6721994001884	0.146414403494875	4.64978006133402	0.0958799101002909	0.417141421444132	0.0158854284372196	169.388041044382	14.6235753950599	35.2754691265954
TCGA-97-7547-01	16.8531165787958	0.147780090046619	13.0280667945188	18.078659200501	0.837720442130482	0.0448927046148661	111.716324043254	6.55272971688845	9.37047027836381	3.80992992813255	17.8915318583058	2.5188574689704	14.0262775024708	10.9363342735467	2.96502380475399	1.87936668026263	2.35455579495582	12.2520635313051	0.11428004197101	17.6518287015656	10.5108233468791	13.0766754696365	57.2859455235056	0.142313719739833	6.0211706104688	18.8380306052757	8.41006053967252	39.0991450019062	0.200516268321159	0.427306492962196	0.0743896215365457	1.72498467723883	21.3076346464386	48.5801285258946	56.8601147260054	0.00330836754584607	13.2205418351041	51.5607238810526	34.144204383278	16.3776737558528	8.17617644561036	0.145796114969688	3.49094182699452	0.0707657591775315	0.409225677643132	0.0176669289297033	150.212642886404	13.3476999556325	27.5755126849485
TCGA-05-5429-01	8.46176378888705	0.224131516649308	13.0397600305422	21.0006129601217	0.836002624746742	0.0199993748088026	156.431891288315	6.59841997196153	8.95537426933946	3.53896291703273	26.6429025419331	2.48940262858966	19.1120147987972	10.5163505953506	2.86426202965764	1.83407914149277	1.29827202958263	12.7584188283848	0.111936885735424	17.0983429313772	10.0764764985311	10.8345761415657	35.9499526183824	0.0837889464161193	3.99768277094625	18.7422060011217	9.07696655048867	46.2161553336049	0.16468560417335	0.352662356417101	0.0498032521311245	2.50725226034221	38.0407811430937	64.4427871977385	72.0591908139031	0.00276159441618992	14.4791603252569	57.9510288900714	47.3224452776367	6.38953001418794	17.6326669342873	0.146373622593699	4.62289356433741	0.089327729784184	0.438275732919142	0.0154920991956364	155.77734130791	14.3939664700232	31.3018818584881
TCGA-05-4425-01	17.9911191115936	0.198973684625225	13.0202421802237	15.6104649257865	0.825425724340216	0.0546684435983142	95.2878864359095	6.51501108143957	6.19143409304751	4.21579	16.4259552801742	2.47390339900926	12.4562979053303	10.8358201731802	2.90377340083477	1.84784364458307	2.73077243261926	12.0403778133877	0.115197234193491	18.2135508983694	10.5787009916646	14.3346454047823	59.218816436077	0.144274410642505	6.5895756376241	18.6205622007884	7.71715826281135	43.8708658641187	0.148706678454134	0.483273352522338	0.0698411870604064	2.13385923935591	17.454167665059	46.6530046241788	54.0801709937261	0.00343804914420666	12.664796434404	48.7124544140363	27.7057379599744	17.313883056666	6.83546079308775	0.14804961822178	4.94115586728741	0.0947877591856993	0.538562361863275	0.0194158353575029	146.984811927681	12.5485944844085	23.5726421300055
TCGA-44-4112-01	15.2661821733316	0.15588220262467	13.0278556475789	18.2649861648988	0.837340833824155	0.0395207321562857	116.029017388489	6.55323486862765	9.08292631331433	3.72473519911756	18.898177542436	2.50523157088033	14.4407320663406	10.8658764347643	2.93720785416349	1.85702833734491	2.17787236620795	12.2792279504903	0.111951989269164	17.2521147848583	10.4625000901813	12.8365306169927	53.2428072046102	0.130350727008569	5.70536484824331	18.773189287946	8.38880397751773	40.7778930338216	0.188455211492554	0.416934159896892	0.0693438024252158	1.84395234864626	22.4961267571978	50.3006167719026	58.654879659617	0.00322735575147018	13.3014707216203	51.9471890194728	35.3100779889928	14.6016340507728	9.08850310141054	0.146021487540072	3.7573632053019	0.0731110277785214	0.421968918627223	0.0174820322464439	150.752335990002	13.4078822802555	27.6472805046425
TCGA-49-4490-01	12.7289199567348	0.106267690287052	13.0140271997734	18.3012936024957	0.852453627363387	0.031215088565815	117.766875146802	6.52443494410552	10.276276886049	2.96873528890715	18.8572898332925	2.44478535965771	13.227310518713	10.8602927466218	2.85446315606202	1.72469737623175	1.99923963561725	11.9689092570578	0.091821193358521	13.6213053915002	10.5737569468076	12.9823873179344	46.0420860083528	0.117384877132905	5.53704811771248	18.4215782669683	7.83745095626894	45.2853072143676	0.178149358964818	0.386854036723708	0.0655714347164294	1.78166675303953	19.3727908593214	48.6011793439128	58.7605357160704	0.0032077050633648	12.8432120365323	49.3978796267709	37.4941224712633	13.9521893770212	9.31681479573857	0.145609098746372	4.01821599239814	0.0573636311212904	0.412894432661927	0.0176470906374167	153.133308025566	13.2726786893592	27.4373409069048
TCGA-50-5942-01	17.7392379982026	0.176778271255678	13.0251011640205	16.8583092171756	0.839825668844093	0.0523233715384258	103.969503139762	6.54217739384033	7.94892676670644	4.12361090997477	16.9355936792849	2.50495032780375	13.2824204039601	10.9069615618999	2.95174686961204	1.88795356819441	2.64384815015836	12.1433243129781	0.116703250574056	18.1779567250531	10.5547389793417	13.9356789798583	59.0589031053289	0.147803043495259	6.44448483328099	18.7822971602552	8.12551664708753	41.9519814899221	0.187040940102501	0.456697004566453	0.0740418721514094	1.92802429058445	19.7550564186859	47.3651547271823	55.4021375701868	0.00347568208172289	13.0030799101531	50.2266173293501	30.8072191442819	16.7271459351422	7.55192278554939	0.147050990552395	4.19420461639004	0.0877514521672455	0.467190630277995	0.0185638966381715	152.380453777822	13.0524919294903	26.5371453823474
TCGA-49-AAR4-01	11.3295362633171	0.12204848628066	13.0169509325626	18.8508314377977	0.865838837163593	0.028544147409187	127.091606766807	6.54410238533088	10.706122413617	3.04178653953689	20.1193677526259	2.4474152799341	14.1289931486285	10.800615794408	2.8542761244038	1.74354293578758	1.90099043768796	12.043617244912	0.0929567529080931	13.6885143788763	10.5057008907631	12.9080711166798	42.5029994972212	0.109634040771346	5.28962911632695	18.4588779763735	8.01547489719474	48.3027707468897	0.191476040902181	0.375358417048851	0.0625022141400002	1.95612771900038	22.4067993656517	50.9972710249394	61.5773396010576	0.00324324191051532	13.1427416905865	50.5377907114562	40.0118	11.4901336005973	11.0907712226232	0.146015727628485	4.41533784785805	0.0670863444708352	0.420491238348086	0.0173118775828261	160.465809240433	13.6219065714119	29.8054661863413
TCGA-05-4397-01	17.9164631953824	0.156861185796074	13.0236	16.8459145214401	0.822481899281892	0.0491401213459761	101.239879808055	6.52588105052769	7.63821900041872	3.88716351237184	16.9560422088229	2.49671543761094	13.0365761469511	10.9091772043848	2.93307590543796	1.84840100217256	2.49158674377616	12.1482310250598	0.113570146268482	17.8107329682171	10.5562268530767	13.4499628330771	59.5701300641418	0.145086441941469	6.2765093771004	18.7159129479959	8.03121574659562	39.4299770781116	0.165368907501355	0.45360282425833	0.0729933741431808	1.80036347892719	18.3924890526348	47.0677387701137	54.7054531340677	0.00328651103954361	12.8537662774837	49.9608738656447	30.546915697932	18.0526720406729	7.02367	0.146445184330076	3.81732415830067	0.0719143277509678	0.453651393968594	0.0184441396771946	143.864804807349	12.8320276645851	24.5002261423819
TCGA-44-A47A-01	16.2405025746564	0.221225336193144	13.0328502862359	17.886407817303	0.875995100952165	0.0520501126344042	118.579815505155	6.59229924882006	9.43462955588824	4.55337473749665	18.1738094567677	2.53665004445647	14.8740745598943	10.8838065550089	3.00290029187578	1.98705826491918	2.69377305211578	12.2817723714763	0.125153235604707	19.1410938098861	10.4718287262352	14.227483829495	55.5955615284608	0.145004897353203	6.33981602502818	18.9986850026519	8.64706	46.0766504567316	0.255126054823721	0.440826903906457	0.0743844155355	2.17059785261442	25.929481972226	50.2446877599632	59.1322083927058	0.00375529366592493	13.6438756160384	52.5070079404821	34.205444990721	12.8980770078146	9.91616209951262	0.1476968030121	4.67704976064641	0.12581941297053	0.462465273937211	0.0180178367640625	170.986872536967	13.8479653680029	32.7943850084869
TCGA-86-8359-01	16.5530367488847	0.0858559247489006	13.0168	17.7554739392454	0.790624543144816	0.0350092505555801	101.289538155467	6.48620012601955	8.45164616027148	2.90989622648724	17.6049408875379	2.46502773198309	12.5188741003589	10.9431590037328	2.87061356809511	1.70758727746962	1.93654529568515	12.1053819327866	0.0969689655683876	15.0733184684777	10.5796142419866	11.909514568042	56.3061380172733	0.13068644848773	5.58261023274015	18.4710507916106	7.81117108496411	33.9073719790201	0.131757840964238	0.412051839982828	0.0699149009291991	1.39586257890405	15.5164511526792	46.4472736754526	54.142029110559	0.00280611838118976	12.4973916550394	49.2724748129354	33.1890545068078	20.7552414520707	6.36067836989312	0.143968591409568	2.7606314773047	0.0361700266295579	0.379044896056678	0.0175948560161666	125.739596431429	12.5190953454842	21.1335454340888
TCGA-78-7539-01	17.6989847187116	0.151423130803909	13.0222729721637	16.892056566322	0.830993639035756	0.0492892218406216	102.089742753626	6.52793744275908	8.0381977330202	3.83778201141436	16.7979166497302	2.49406728656345	12.9082813206684	10.9242686008935	2.93358330495117	1.8454858635814	2.53688198809823	12.0996802505631	0.11150448321562	17.3554037184258	10.580448252522	13.6482532771795	58.9109223361287	0.146056910786223	6.35363076286344	18.702696329842	8.0028482549043	40.4536677551879	0.174436436862815	0.449908345625839	0.073851910094927	1.7977902491647	18.3183730939378	46.6525698469468	54.696160868983	0.00335839970726342	12.8352823885694	49.6740809731758	30.9001740757605	17.8344670979655	7.11041027006442	0.146476099904912	3.88495832812057	0.0729451193740092	0.450308976017141	0.0184993087872198	147.048162907707	12.8973846558174	25.2409066422668
TCGA-MP-A4T8-01	12.2419888836109	0.156253318030521	13.0188211643296	18.2724699947654	0.894221902120989	0.0358727111942661	125.838337535067	6.56601352239388	10.7930745925141	3.52553280833334	19.0973954217056	2.46501663188063	14.0524906888556	10.8261880081708	2.89629096341937	1.82140582226108	2.29647424815177	11.9942987673037	0.0995178181054599	14.6358623424492	10.5425841704312	14.1047791643753	44.6893989919418	0.120559894566295	5.8419602560778	18.5908489993449	8.08993320583149	52.8772995518728	0.234404945520218	0.395547271189151	0.066464883689828	2.18829283616724	23.6652732069183	50.0715749708755	61.0507396950038	0.00365284096653663	13.2675609578009	50.3444545281366	38.0827867409107	10.9194875093097	11.246298040692	0.147313603086773	5.23782309557174	0.098094280654938	0.455200915502697	0.0179166583874135	174.931272445635	13.8282597977015	33.1178679731044
TCGA-99-8032-01	16.9387683205032	0.159121951842075	13.023478292383	17.2188455755542	0.846415855883992	0.0485818815391302	106.971553873675	6.54312149740621	8.67308759777695	3.90437709233325	17.1428260584179	2.49928753864296	13.2882161658541	10.9188800828685	2.94438496647476	1.86680531946106	2.55812309956837	12.1086749520483	0.112018327282399	17.2634320008734	10.5675448468609	13.8336106405363	57.0133625585144	0.144373176682492	6.33650274454052	18.7451470205279	8.11848143749901	42.4635439676527	0.195089025126411	0.441978725970646	0.0738700693249403	1.87196	19.8451598202552	47.3459767392421	55.9051664187971	0.00347036826968638	13.0029975636417	50.1359614459482	32.1593617507136	16.3016856597247	7.84986880789055	0.146710032173068	4.09150163189336	0.0816084345089548	0.448938625440662	0.0183643432550668	154.195156726408	13.1609296922323	27.2984934491359
TCGA-99-8025-01	15.679069221795	0.165323786931478	13.0267734976229	17.8032745825612	0.837970760543335	0.0420791305025555	112.757211389996	6.54920233147736	8.5811163734716	3.83609140056494	18.4630482725821	2.50112327376088	14.1293964372042	10.860728859754	2.93429409546375	1.86118404929066	2.2843615744633	12.2376046107569	0.112911399594682	17.4568996493774	10.4820470350936	13.1501671702006	54.1404530738936	0.13294924867292	5.86951085104262	18.7570239300189	8.28549870380164	41.6681249918997	0.1844450565356	0.427666416890743	0.0695831219305372	1.90828576296279	21.7864297695938	49.7094592891405	57.9722568957689	0.00328922256660439	13.2140313342664	51.4240741532992	33.9339789979925	14.860509268831	8.76365058733895	0.146448210471152	3.98790047430017	0.0785946294277723	0.441359124659286	0.0178080574289588	151.407026713787	13.2937591497177	27.2412226398081
TCGA-95-8039-01	14.8223264665992	0.129769261265665	13.0137543545948	17.0535343783946	0.85263440702638	0.0404974539441692	107.340583536752	6.51958356997567	8.88939067828612	3.37483521322595	17.2863146155291	2.45156145821515	12.5024104260797	10.8833598750537	2.87512467820133	1.76740004432766	2.38700962644598	11.9025493344092	0.0978884267126141	14.773540746655	10.6294987052707	13.9179389682146	51.136232228189	0.131151442550233	6.14878379294802	18.474039599656	7.69685735104509	46.1541244030462	0.176754250814582	0.422654337290208	0.0691679943008772	1.89534616984244	17.8619881829354	46.6255354943203	56.1766099251477	0.00342046763582431	12.6737974110245	48.3893420714698	33.0304104011253	15.5181558217175	8.04998446484328	0.146669998907155	4.47396912307443	0.071014617725793	0.457716122545988	0.0185684123936635	154.566354950711	12.9918913190004	26.534796814227
TCGA-44-A479-01	10.1632277073192	0.165038537911338	13.0334725163849	20.6929	0.85582717273385	0.0243867188175046	146.867909699635	6.59107014425229	10.9678084552142	3.36999591606855	23.5381009499427	2.49686783325494	17.2572200694999	10.7023131769686	2.90105616352532	1.83319697839263	1.57377823175255	12.5106602431066	0.106316815479979	15.9397901494363	10.2597873326309	11.6174651406928	40.3313364796312	0.0990898977264527	4.57809928514548	18.7541873098518	8.88452427382103	45.0515003738005	0.204167224466121	0.357987205285174	0.0582731401986272	2.08918678036933	31.9339008211895	58.062538178383	67.366791580292	0.00301181802845173	14.077081999726	55.5100829216588	45.6749940323983	8.67274592687037	14.5900868333201	0.145680405369289	4.04345340197113	0.0767323553806336	0.39711783358941	0.0159563780401642	160.502103980179	14.3243702065879	32.5905938899693
TCGA-NJ-A55O-01	16.6731721122022	0.149977436878089	13.0205818665084	16.648082755785	0.801540442465734	0.041653199518626	99.652604346957	6.50252339147063	6.6768555064698	3.60521837824632	17.690690349132	2.46790273578197	12.902970134277	10.8305320801094	2.87730054126796	1.7800760319408	2.2092466378964	12.1468138141057	0.108029587622682	17.0805732015943	10.5223745978052	12.8665119698159	56.3773	0.130898412586715	5.86391968643121	18.5474985214768	7.80749352960543	38.9389374016776	0.130668369425114	0.447211636646092	0.0666064784642933	1.83080258347439	17.3544714586327	48.0206418958164	55.1762571325303	0.00303271806056227	12.6805695122688	49.5935705724488	30.3192904218455	17.8534916334067	7.00452888843698	0.146300127269258	3.87352997102037	0.0618888606769088	0.469984308203244	0.0183751152644169	134.735512271547	12.5300236303783	21.9530382589145
TCGA-MP-A5C7-01	18.279641622605	0.203321001651369	13.0332692227952	17.6922034699205	0.868232848896557	0.0593054985462897	112.593295576362	6.58682264999978	9.56584955006208	4.60654567717533	17.1165493617606	2.55190042552468	14.3812429065807	10.9628452585259	3.03136119233758	2.00459418417372	2.86639282064482	12.2719003841099	0.128057716045813	19.7085833905536	10.5190803334917	14.2909763417377	60.8215035865362	0.159607766604824	6.65750947306818	19.0636153795373	8.66551077141194	42.6712139151204	0.260967313076727	0.45327454984382	0.0802111867683378	1.96049894167367	23.9755407654296	48.3413774207736	56.8776633453639	0.00377270759974337	13.5174096619792	52.1230362209767	32.7941406987829	15.2272237295963	8.59996705414164	0.147208748141043	4.12504269448996	0.112835415605863	0.441646224352226	0.0181611214076358	166.468680530276	13.6980803714081	31.6986747710445
TCGA-64-5778-01	15.9224537447706	0.119705222353199	13.0181529785581	17.6502140142783	0.850467990902221	0.0425518703410595	108.892691273992	6.5317182734259	9.86766545258297	3.41253805676007	17.1409295359716	2.48069755331669	12.8562	10.9548265670427	2.91874457970616	1.80344302863241	2.40115341185523	11.9990767897493	0.101680624486617	15.3880150339412	10.6202799043976	13.5906531023934	54.2950401545713	0.139594384541962	6.18635655508567	18.6194583214219	7.9711744330367	42.3394943847077	0.196842216416525	0.419154980407231	0.0738925363830317	1.70428004947054	18.5196496249701	46.4153806570879	55.7806890026119	0.00340064498460271	12.8302549088026	49.3247196220094	33.972448486155	16.6932333074016	7.80088361935929	0.145857669226635	3.76983366983568	0.0644659306778957	0.415233829663994	0.0181417209673384	153.112905781593	13.1653104992607	27.3136999130006
TCGA-55-6971-01	15.7687820769262	0.149713172634596	13.0246686565018	17.555606321648	0.811576543934163	0.0386847394350217	107.873500963352	6.52418797934338	7.63674086573703	3.59586315183728	18.6017628479951	2.48482080911353	13.780070312058	10.8342914839221	2.89954418442749	1.80637955240588	2.09870664723945	12.2477990002067	0.109573511937655	17.1653037046502	10.4716361949208	12.5600790314143	54.4045362442839	0.127598890677377	5.63896822834859	18.6450389645678	8.10331061127398	38.8747921052904	0.148505170657482	0.428453702031671	0.0667299081929577	1.8105984382348	19.771960618313	49.6269924721411	57.134343541885	0.0030366837144369	12.9903290317424	50.9872403049201	32.9477438900213	16.2462601037207	8.00847845750521	0.14593449758944	3.6888907776062	0.0630339365666265	0.440647950116243	0.0177687237263698	139.291442479177	12.9183581466973	23.9770657491907
TCGA-49-AARN-01	10.4132227619114	0.148411948207311	13.0268570425084	19.9824888449416	0.861014713242738	0.0255358336049381	139.744144215239	6.57327878041019	10.8593424908286	3.23048305240483	22.3066915061325	2.47520652476058	16.038426177256	10.7311327602361	2.87894014036281	1.79498370740824	1.68254801943893	12.3250503242268	0.100437083881442	14.9414306212884	10.3507442231972	12.1116082540854	40.631166625849	0.101899638522612	4.81722554122209	18.6282855728334	8.52681608762896	46.8115343967815	0.198765616491172	0.363353584812673	0.0593502279490772	2.06288908890497	28.083558406731	55.4412688158225	65.3621940272556	0.00310079978650249	13.7160319276535	53.5311062991706	43.6048964752862	9.47902642886797	13.3535373104941	0.145876784653834	4.2577897483274	0.0737944460142652	0.408543331868703	0.0164601756993443	161.157876245428	14.0657391426235	31.6291663383241
TCGA-55-5899-01	15.2973844672775	0.0912826068205535	13.0120495637936	17.4526722505123	0.817995248481065	0.0352890766575247	103.591884885036	6.49167176462872	8.89168957117698	2.91799347992926	17.3821	2.44519110893257	12.1851698847762	10.9229151193346	2.85326752689417	1.70033	2.07410389786621	11.9435208434469	0.0927695496989062	14.1124980440582	10.6319678047342	12.7332823427541	52.6219994199593	0.128285755858611	5.78324926535537	18.3870067327548	7.6299576113598	39.2661972747689	0.146000795902485	0.409463012182166	0.0689727692492547	1.55311841018914	15.6839124590542	45.9701027598818	54.8034960004199	0.00303336596756234	12.4454197439413	48.2549855536943	33.4881385109863	18.5526724371589	6.9636945434078	0.144918279636856	3.37772759479299	0.0441937745668899	0.405741367031928	0.0180410202087833	137.104704910634	12.6592576514912	23.0314000617278
TCGA-49-AAQV-01	15.4896122247113	0.130267532026644	13.0207908884428	18.055303491677	0.8701773994296	0.0435639919018897	114.697143862722	6.55366519897308	10.8466508822389	3.56445938273775	17.4136026771299	2.49462020231837	13.3652497043963	10.9620189027795	2.9444023340849	1.8448345922317	2.47872792705351	12.0284078708012	0.104182888683262	15.6157548720701	10.6045308518888	13.8688970617819	53.2686239832965	0.140968292963531	6.24171772075181	18.7133695482405	8.16760155599704	44.3895104698159	0.232230011189267	0.413792129660214	0.0752546540012302	1.77721895744005	20.5740314277776	47.1220899463177	57.038342714683	0.00356874943526382	13.0689130632495	50.0406447909015	35.4345332378478	15.1730893218322	8.65910823112319	0.146145805054547	3.95510887233438	0.0754108488247861	0.411635904659067	0.0179914038308089	162.465225798546	13.5163738844205	30.2684283061318
TCGA-99-8028-01	16.9903619370787	0.141454563068781	13.0194993559803	16.7728313627189	0.819438485331122	0.0446218557498379	100.766052059069	6.5119757636969	7.56320961005921	3.61482417307926	17.0895914144042	2.47479657926102	12.6936509573617	10.8890828284712	2.89864886443816	1.79763786060735	2.37187354870063	12.0732148818891	0.106907102778446	16.6791462739412	10.5757559294886	13.3277303712573	57.0451496667283	0.13810010392074	6.13311549722603	18.5872640471499	7.83785036192959	40.1380836914676	0.152486653376648	0.444722159469321	0.0704255100849354	1.78709954392441	17.3637886612601	46.8457897802273	54.7301452082034	0.00320897703861168	12.6900817072799	49.2355192954803	30.8004673521671	17.9709764161023	6.99720144978497	0.146294264052907	3.87623847650461	0.0648239033214204	0.455513252644645	0.0184838219986729	141.530518289739	12.7028169886755	23.6398893614701
TCGA-97-8552-01	16.8663541928041	0.163441151810349	13.0264348127458	17.4955941702151	0.837565502518588	0.046692137953027	108.653991848385	6.54652072170174	8.51739105109317	3.93144463931338	17.6693744974629	2.50761195279645	13.7406680115544	10.9019454634152	2.94958219734102	1.87545275701573	2.43847902222893	12.2048676472463	0.114727664067319	17.7956941894135	10.5197250386817	13.4133794591051	57.0914284969239	0.141474035221667	6.13361098126186	18.7883670755721	8.25260567310992	40.8425468622644	0.188763433575403	0.438980077890693	0.0727268926750939	1.85231172596822	20.7258927293658	48.4036024255187	56.5522886874619	0.00335815695705668	13.1224226926269	50.9669688435069	32.663592542845	16.1297513566308	8.05213483661731	0.146464216620834	3.8899782746906	0.0787775536737732	0.440898260652618	0.0180599173782513	150.928686797215	13.1985078391522	26.9242049693032
TCGA-50-8459-01	10.8037358099005	0.184029170454299	13.0311796442506	19.4659908792779	0.832280174493285	0.025689834270887	135.043727983873	6.5653179883788	8.59558524470554	3.48092223504821	22.9924312768396	2.47820441959415	16.515858691185	10.647419627598	2.86840513404003	1.80755811771695	1.6033376279811	12.4805691835477	0.107785287199582	16.5199300691226	10.2622165543122	11.6872334982972	41.8837797266689	0.0984864601884085	4.64251866245591	18.6522062099318	8.56099113964054	44.5071126736757	0.160204547681848	0.378946072848533	0.0558893091469208	2.21193303576392	28.6239649153965	57.4483509162056	65.6157893886697	0.00291269375096372	13.7715992567646	54.4233948623351	40.9323179298183	9.56415090938875	13.0632612009566	0.146295471958481	4.37169740655608	0.0777433212381498	0.442477721426416	0.016487072497426	151.145478691057	13.773756194128	28.4187846319659
TCGA-86-A4P7-01	18.3837763481325	0.124826176228839	13.0250655196653	17.6241388526356	0.81616435103361	0.0466039303946394	103.217371729313	6.52716144564848	8.76377825655776	3.62147248427861	16.9976956967275	2.51182069575076	13.1864330667264	10.9809531014861	2.95334604723065	1.84015899543263	2.35630156712859	12.2017821282417	0.11165745930814	17.4459652988296	10.5613805866674	12.8413972328218	61.0950084902371	0.148581116002937	6.13299006275011	18.768945902369	8.20502868140946	35.7034287746474	0.17426544519138	0.436950570877325	0.076443559779581	1.54695357528712	18.2182402222791	46.6662362307938	54.3534160286293	0.003164682156259	12.8953712673075	50.5135254875412	32.2062103255355	19.5939757160359	6.75430571810734	0.145143963390835	3.07703638314874	0.0558684619112692	0.39807450715434	0.0178719078070291	139.341698995961	12.9325037040559	24.5203785043881
TCGA-49-4512-01	17.349704328642	0.155442826023635	13.0270497668535	17.7650315463956	0.851375676577977	0.0497336991099709	110.319702025742	6.55795312630322	9.56676218048526	3.96671085198125	17.2435979924176	2.52110325993468	13.7304275930664	10.9604264104968	2.9782	1.90213524136517	2.56932769346888	12.1819973259381	0.115337071861931	17.7231482504833	10.552242509367	13.6801479641004	58.3286660057363	0.149307510079542	6.33939769841785	18.8615964127295	8.3656746229321	40.957471345373	0.219339033087106	0.436080557956437	0.0769814563447503	1.78129837907711	21.1106267465762	47.6036938726291	56.2468149820126	0.00350093787836973	13.1909800426353	51.0254041051755	33.3559475372766	16.371885899819	8.05332650020683	0.146285861006206	3.74584536378804	0.0805535910089039	0.421120526062601	0.0180166528209054	156.298157116396	13.3947200992042	28.7664998401513
TCGA-55-8206-01	18.3775825280666	0.161503687110831	13.0258001261283	17.0505626579967	0.832843173537296	0.0524962217363093	103.040415051371	6.53955734937396	8.20308669340818	4.03337192945521	16.7747615758784	2.5126088177731	13.2417069342169	10.9425043141582	2.96201163302627	1.88564884336384	2.60793251440533	12.1691314485301	0.116794672584484	18.2372873433363	10.5609132570808	13.662313500987	60.8155503707979	0.151375822364026	6.42978118788379	18.8089754085116	8.18159838856897	39.5947852343512	0.186712088877879	0.454453374073152	0.0759906884255199	1.78949078189663	19.2711510904027	46.9295168067017	54.786228717781	0.00340426608057227	12.9823239936615	50.3643058091779	30.9551084434303	17.893548521147	7.17062707828626	0.146479262902747	3.77224674351716	0.0775517424643394	0.443689825275965	0.018387776827861	148.568065094129	13.0208545399948	26.0031077314843
TCGA-64-5815-01	8.27045887860718	0.142248280469222	13.0185244337174	19.918035145461	0.891238753915766	0.0219812509037467	146.875693621973	6.57001139424708	11.6293329314361	2.95744354491664	22.8832781260977	2.43156871726791	15.630769571663	10.6679032448137	2.82208791970439	1.73421168508997	1.63588154420354	12.1123615074932	0.0897479546167452	12.906590104728	10.3947719628112	12.6673524873073	34.3387895973419	0.0918875195141967	4.72781330599224	18.4083657145694	8.18353038612538	55.8663593695718	0.206176144484849	0.346617294942242	0.0551925304310939	2.33501029890897	28.1681492647362	55.7168103654295	67.4449086853514	0.00324831969057991	13.5859037641998	52.0937334227973	46.0910206635355	7.41830724860814	15.3402309766489	0.146655468600127	5.40275784340986	0.0827874847139889	0.435931515104697	0.0167006708808185	173.573253742336	14.2134977372579	34.0923449183236
TCGA-L9-A50W-01	16.5081592058389	0.203200559825063	13.0216553819275	16.3249463490835	0.85516571619365	0.0521501547493075	104.446250833945	6.54181473726236	7.45662943891522	4.2337443110707	17.0080083842968	2.48238978035495	13.0691767872787	10.842715764917	2.92284106192696	1.87756674586852	2.74650518765322	12.0386874364062	0.114124100251682	17.6492101691379	10.5680459624652	14.6272275665713	55.5292285114967	0.141418610153532	6.54197429808624	18.6861370108147	7.91684057726891	47.5611535179542	0.185460539836891	0.46191365250223	0.0704771376711088	2.23012205870496	19.9744337711812	47.6486062681862	56.1982824060844	0.00364337834854756	12.9459891316895	49.437300877072	30.2224953845396	14.8158803123178	8.15297538996844	0.148225670167286	5.26242757185693	0.110311427212031	0.521340169585535	0.0190726354072718	160.174344012146	13.0466420312761	27.3670315805186
TCGA-73-4675-01	12.903524270765	0.216731046713235	13.0370254120802	19.4612395013458	0.870433750727205	0.0361053934437922	135.812182916937	6.60664266644219	10.171742022438	4.1570160040418	21.2158189502007	2.53073710687924	16.6895608532116	10.774084490801	2.97068283228521	1.94953299657737	2.08851973119602	12.4813609095833	0.120828185568699	18.3436506074493	10.321512172886	12.8837734784974	47.4859182275228	0.119411661745007	5.3593146664628	18.9680767990358	8.96789402849411	46.0711726028867	0.241626853614585	0.398425926463027	0.0655469468497908	2.23449534757169	31.4038454765669	55.3221059997932	64.2662652831514	0.00340629991779818	14.0904721226662	54.9915197272055	40.0232859217938	9.87255425967624	12.8635934013246	0.146980953260119	4.48821052554166	0.111873291259748	0.434095111930581	0.0168189274256102	169.263851933223	14.2772912104194	34.122929146734
TCGA-55-7727-01	16.3109959159819	0.10886714536206	13.020950015641	18.3066041307473	0.854421191598764	0.0427447998235013	112.232909366487	6.54378663018901	11.1537190718113	3.37592	17.1839388839251	2.50088540514214	13.1927701766145	11.010853776314	2.95016862532044	1.82616177191916	2.38304342392722	12.0580100068077	0.103005888374111	15.5166177255856	10.6161105791882	13.3487750738685	55.550335973604	0.144471714131791	6.16846782899034	18.7195611629505	8.19727405369975	40.2892734325517	0.221314223925705	0.409978520697882	0.0775031826520833	1.57196893182275	19.3355882668336	46.3856553650131	55.9209109176085	0.0034045208074559	12.9773264505028	50.0718509280081	35.5474900347427	17.1218393999346	7.88395329476021	0.145176959608001	3.32976829433726	0.0596393614748079	0.380631320974711	0.0177368704040999	154.109551649693	13.3867102949843	28.6228616427354
TCGA-44-A4SU-01	14.6430613274013	0.124402526793462	13.0158987438555	17.6846968561139	0.868197155347643	0.0405699935746847	112.788296479849	6.53767184998979	10.2819215770354	3.37889381591835	17.4316096640496	2.46763402810284	12.8914534193757	10.9247008022603	2.90343506986375	1.79479122310363	2.41234031399238	11.9291235824529	0.0985237262696668	14.6980550047995	10.629088314948	13.9559973429165	50.8228959438248	0.13401387298545	6.16904880919267	18.564174667635	7.90071991877027	46.3710838660299	0.208988702626333	0.411490176311036	0.0718628618564948	1.83677942795442	19.2470631534951	46.8220328610938	56.9497729402476	0.00352477086080137	12.8629488748297	49.0383076486194	34.9595059948444	14.9026255397516	8.60108523881401	0.146372842756539	4.27076799566865	0.0726615364120876	0.429938885762721	0.0182413261824648	160.959705689072	13.3213673583012	29.0219449478067
TCGA-69-7765-01	17.1989540830659	0.141538720636573	13.0223499708572	17.3212121400018	0.840205444788342	0.0474834568968393	105.694363499652	6.53568475246154	8.8901132018188	3.73754957910352	16.9731759214992	2.49763484301324	13.077462930119	10.9453282488697	2.94114460725846	1.84668097934495	2.50357173491241	12.0942974606869	0.109592106606258	16.8866883933258	10.5855344397058	13.6101733161261	57.701412589554	0.145445225017737	6.30395316493455	18.7202759368589	8.08389402534259	40.8032380169472	0.190119006200684	0.437868275270207	0.074821057478297	1.75275584148945	18.9387985970522	46.7538700752996	55.2752432504795	0.00339504449143607	12.9135792206304	49.9051531035522	32.2913487394062	17.3124524591561	7.46349821299208	0.146197604605845	3.77393784253098	0.0711702726294096	0.431036161909642	0.018268523891435	150.396397382914	13.0815958722476	26.5293038330243
TCGA-55-6972-01	15.5447563092734	0.180249674266563	13.0196425535407	16.8309098483049	0.873641759738909	0.0489346073805611	109.489362423494	6.54977205127125	8.72890872305042	4.00353092751812	17.125008575045	2.47901032761729	13.0884990068056	10.8730647065448	2.92376875824567	1.86500329730275	2.71797899570939	11.9739343645636	0.108645297121607	16.4781584394029	10.5981096422586	14.7453060485349	53.0163629524115	0.139731070724049	6.51522776758054	18.6654540474737	7.94115057519224	49.4337088722113	0.211043390685948	0.442468246635648	0.0715582853677296	2.16771488360322	20.475770965066	47.4012819032332	56.9363502375622	0.00374370241355611	12.9881229856284	49.3022573213656	32.1887318529119	14.0271384005637	8.72507942480197	0.147923977361484	5.21434352381363	0.106718000094335	0.494052603199691	0.0188587509522739	166.932659748503	13.2947884964122	29.5543600263317
TCGA-49-4487-01	14.5150791386539	0.134566895890809	13.0308308711902	19.2409234309424	0.818452474887323	0.0330189111352129	121.201684605784	6.55157226164324	9.5103371282957	3.42876176318674	20.1593645176164	2.51112214748341	15.1820642729577	10.8545781613593	2.93046946507124	1.82926378550188	1.84923467478224	12.4251147727603	0.110271525787641	17.0588779437734	10.3913612273718	11.7527076467247	51.7770824556569	0.121840248891719	5.19731601153419	18.7808754538642	8.59311505290287	36.9061058341197	0.174185450258383	0.395897946292648	0.0670137043568445	1.67153923777128	23.4880194169277	52.0962034566169	59.9788802882386	0.00293996284089372	13.4415971711957	53.3069846274416	37.9786262530525	14.6545830413819	9.48181957626133	0.144805508336385	3.12801220253712	0.0562484420870485	0.382023379599449	0.0166831266637257	141.88003576873	13.4756911163008	26.5901334957033
TCGA-67-6216-01	16.3890149776907	0.135834976016159	13.0203055755631	17.4321035345608	0.849113477001787	0.0452863607768261	107.840271329831	6.53638538685995	9.32104903146574	3.62285931694253	17.0979190442137	2.4883587503139	13.0108696552754	10.9401800680743	2.92972662018482	1.83058753957117	2.47904877038254	12.040915458488	0.105967268582639	16.1660628610401	10.6004063038729	13.7277266270965	55.5229635865825	0.141960780709103	6.26869546172925	18.6720490768883	8.02581948083206	42.4860761360005	0.196284910755069	0.429503607479079	0.07397635306636	1.77733878972294	19.0212179324384	46.7428013604592	55.7715900061762	0.00343862257296782	12.8964704333933	49.6203826795242	33.0929164650388	16.5518053702374	7.79743599658318	0.14625255727922	3.92149010061414	0.0716751702590419	0.430511703950923	0.0182649470383071	153.745780296222	13.1573269312334	27.3083858533381
TCGA-55-7283-01	15.9764792882121	0.136499336020235	13.025387438933	18.3398676951472	0.85669982655402	0.0434002107607589	115.464131786308	6.5586757863629	10.5253216796812	3.66622333869883	17.8434830657217	2.51166428537112	13.9013919698042	10.9562803040987	2.96178989523082	1.86831755671705	2.38561879900585	12.1629282527987	0.109234580210749	16.575095337554	10.5482179404293	13.3763452314354	54.8654647024247	0.141198892067692	6.07616429279638	18.802204458183	8.37064548613875	41.4858487015261	0.224651145592075	0.415239995121008	0.0751936826826661	1.72973402113877	21.5640697316234	48.146713706767	57.3800420980546	0.0034368947997798	13.2211214658933	51.137580283651	35.613774297712	15.4872580881437	8.65973669196037	0.145810196345533	3.62947531529238	0.0723980640097331	0.400831339691628	0.0176613728478431	157.449815445219	13.5403022904762	29.5797928865971
TCGA-86-8280-01	14.1219981888859	0.159233509294595	13.0189928934355	17.4153306278642	0.862127490506348	0.0400513667443297	113.852490162384	6.54256348887992	8.93259314619828	3.64031358914814	18.2046078191235	2.46647618294276	13.4342362428906	10.8354365872622	2.89354229262962	1.81502327978732	2.36332437555713	12.0209184883943	0.103406219442001	15.6319369606425	10.5534831236175	13.9133436323835	49.5672673426576	0.127263898573718	6.00175740152663	18.5815652409303	7.94564922783496	48.0041627952697	0.191428256753034	0.420409270328377	0.0674194545682638	2.0828739288643	20.8048969648544	48.7864	58.3412836445314	0.00348359178882936	13.0099750126456	49.7670151673517	34.2202592256922	13.4099257476767	9.2889372702672	0.147201587076642	4.84414727900924	0.0875150658371446	0.470654672364964	0.0182990471095814	160.982762863464	13.3048706502367	28.591963865854
TCGA-55-7815-01	11.5033553355807	0.1790601806527	13.0294405972829	19.3065586279724	0.857425258164849	0.0296499991088325	134.040019074937	6.57627584496964	9.70852388207534	3.59615000954255	21.6651588159481	2.48745152568647	15.9719956231697	10.7259147775219	2.89932788783931	1.84023122221858	1.8484879676466	12.3599186527731	0.107722051896522	16.2749780702281	10.3450575361461	12.4820691310517	43.5324378189162	0.10778150301218	5.05510818551468	18.7101393999237	8.55328190440465	46.7496433610237	0.196290246216166	0.384127034188892	0.0605994841784906	2.18555053112134	28.0814419551383	55.1063200249813	64.3256418884953	0.0031881329341621	13.734094982357	53.5827362804825	40.5320454553654	9.89941105496578	12.6717748541625	0.146581480453853	4.53079265341039	0.0876369995828034	0.437136522872124	0.0168310870580609	161.383	13.9453318651199	31.0721721857526
TCGA-49-4488-01	17.2981612586944	0.171577790035943	13.0264119782905	17.2896129418415	0.844437347005122	0.0501877408022325	107.596928179879	6.55038817937649	8.52900328112348	4.06888687399454	17.2858097278491	2.51123059252789	13.6112744300401	10.9147786441351	2.96028638829411	1.89460855167117	2.57659120063461	12.1771566548244	0.1164499892902	18.0413222954779	10.5388993308045	13.7680140968136	58.0849746848381	0.146142576576066	6.3313636743804	18.8158547135528	8.24581252967459	41.7779349346514	0.198390588847366	0.446333709363267	0.0742970965249904	1.89418306445953	20.7115443790959	47.9009783347846	56.1649227615257	0.00347047327969451	13.1205475651078	50.7510432685816	32.0658553857292	16.1724747307802	7.95591967264447	0.146788657270713	4.0528750351212	0.0861043582180329	0.450023103141683	0.0182748327117754	154.223563748434	13.2216550239557	27.5380618949363
TCGA-93-7348-01	12.8590038674155	0.150935366624377	13.0310005866812	19.5691664246406	0.840409601302478	0.0308176704946318	129.759525229426	6.5689987810611	10.0938388874585	3.4819219458375	21.0543379842199	2.50473074705312	15.7644881607372	10.8030211755341	2.92299286735727	1.84034808291338	1.82771371701255	12.4126554212821	0.108979476108067	16.6069762996878	10.3629052130174	12.0242366064011	47.3564249157545	0.114718730234593	5.08988445332551	18.7732344698569	8.65874074456245	41.1986303219024	0.193064655996112	0.385031464088967	0.0643115047436026	1.86954837557276	26.3069401060199	53.7759164963736	62.4594831321561	0.00306196404596195	13.6570057270035	53.7712972930615	40.1801204710452	12.0119953315201	11.2100241565617	0.145474028619692	3.63689592892762	0.0685876370421027	0.396796154597969	0.0165984729959728	152.393080793718	13.8152966238879	29.4060374430045
TCGA-62-A470-01	10.735195952554	0.256415153585484	13.033115394129	18.6922921450789	0.847043638112106	0.028950564961298	134.704363997233	6.5795025637964	7.57162245150414	4.01291077719172	22.971611015994	2.4792	16.7806477202519	10.5787144598296	2.87456937553473	1.86257897789851	1.78897453620955	12.4805992708067	0.115267386548681	17.754241373806	10.2366277597042	12.4764144522285	41.5161675724643	0.0989586760871943	4.84672037220998	18.7027835094652	8.55028656418118	49.8854001494337	0.16617200198178	0.398579403937781	0.0544816679055747	2.70889572187774	30.9767019940947	58.5277608779025	66.5368244688001	0.00312713953589181	13.9177353403181	54.5211949071984	38.7540703337534	8.15571430075985	14.0234626726658	0.148001427636019	5.66735886040438	0.118163523188517	0.512793758793379	0.0170148648601663	160.91376282698	13.8475734286124	29.9228920549644
TCGA-78-7147-01	15.8913542518434	0.14674198728297	13.0196252930251	17.2241877663833	0.851250628083872	0.0446968701415401	108.050107378759	6.53565	8.88914678757787	3.6757592780148	17.2816494912912	2.48006014974552	13.0273154061005	10.9032221305272	2.91663084789103	1.82678062417266	2.4803406945969	12.0255573983315	0.105793435275153	16.1433961746554	10.5903558113362	13.8754158884056	54.1541032712211	0.138194752005775	6.24275264818441	18.6374414448385	7.96046485664295	44.2394769852092	0.190400987494312	0.431917131112423	0.0718186251668635	1.88936382617375	19.2495330152019	47.1813662776271	56.2417803218651	0.00346144821369522	12.8928693423758	49.490351053228	32.7932031343956	15.735055815106	8.06714966250432	0.14670213193864	4.26579389223043	0.0778869341297232	0.451235394004745	0.0184091135154798	155.365878086551	13.1348791808429	27.3065820666163
TCGA-55-6984-01	8.20150007608677	0.216548304737893	13.0375197355802	20.7756969650196	0.825734749465449	0.0188753726523562	153.86819818391	6.58450168542377	8.38112470975207	3.40190856351842	26.842485651725	2.47381444424322	18.8280171693125	10.4870240668069	2.83701133988227	1.79782278280486	1.23444262927035	12.7342475796401	0.108748858812735	16.6735358520984	10.0743236427172	10.6586672932961	35.1581349920003	0.0807741625743686	3.90365372164601	18.6496649998011	8.90799979756061	45.9571003521644	0.14649292278571	0.351886269558023	0.0480779821298017	2.51196923164794	36.305407846649	64.5374437217004	71.8991260015593	0.00266921887354944	14.3286312865371	57.4561562734746	46.6927317759772	6.50772721366149	17.2912703071646	0.146312643853126	4.65777342661997	0.0822791119052986	0.446785259299668	0.0155373990230625	150.910229369929	14.1888041831841	29.5065088589687
TCGA-50-5941-01	15.8840685416389	0.180166482108064	13.0196365238308	16.6304992033224	0.859924046076923	0.0486299194173877	106.585346476185	6.54010020785333	8.09660384212125	3.98642697665223	17.1137009803209	2.47581080218926	12.9805895104075	10.8596678264854	2.9142296357296	1.85223746588211	2.66095960854142	11.996306195403	0.109203838144795	16.7201459645136	10.5874214726325	14.5064469190442	53.9153190220302	0.138810624209929	6.44923525558965	18.6408498979432	7.88692881242548	47.7590428262053	0.190964913841887	0.447962247835273	0.0705376777198047	2.13975044577329	19.728538405028	47.407219321435	56.4366161433295	0.00362458416431332	12.9102892858212	49.2237852742394	31.3610794504391	14.707885475473	8.30855751842784	0.14781805480288	5.07072732134855	0.0999774483891969	0.499492153675107	0.018895628226027	160.981125855379	13.1131923165526	27.8387552633221
TCGA-55-8616-01	13.9288229447352	0.13099340611881	13.026802886369	18.9734303966808	0.828110960822757	0.0325301262137122	120.781530133282	6.54620885760446	9.60740469398556	3.33823853510356	19.9163746276393	2.49369356896581	14.7378031087902	10.8458345001095	2.91003849988395	1.80516898645774	1.88895998833282	12.3130545289387	0.105629348069459	16.1832231048998	10.4307743788339	12.0916752400112	49.9588363164884	0.119962017047557	5.27415031645249	18.6907302666044	8.39894605002746	39.3298669776791	0.175286150320654	0.394152533152904	0.0661916903608956	1.73147166033562	22.6559215214184	51.4237760846439	59.9003329852231	0.00301588297092818	13.3099274842043	52.3526355845106	37.8449386949033	14.1873812880513	9.58530446431709	0.145143773370116	3.40946134569147	0.0584208213338605	0.394299423173224	0.0169380567248985	145.48090689819	13.4409610285144	26.9504058959586
TCGA-44-3398-01	6.82434312180083	0.134418281038989	13.0171207786505	20.4653558477652	0.884306670277672	0.0176695218132896	154.544876565892	6.56399323190018	11.5582817268011	2.69517754510085	24.6000900939403	2.40973508606388	16.1431057666424	10.588585925423	2.77837502526373	1.68296949165401	1.38446791815712	12.1446888223709	0.0848909569471497	12.1027457954729	10.335736218493	12.0335721905688	30.342839111162	0.0810703929061306	4.28832297556999	18.2853995567762	8.13408955307726	57.029568891734	0.18364718456792	0.328859814947108	0.0503301542881869	2.4036206517197	29.3911130323835	58.1597432363645	70.0302857520006	0.00304605922795406	13.6357089238735	52.5459084133944	49.3871618929662	6.30666915329309	17.0831208849125	0.146378125224598	5.51083986196953	0.0743008593999495	0.433695894006972	0.0162775081938359	170.308231011424	14.2565430383241	33.4100791588883
TCGA-05-5420-01	13.8854795143854	0.0913693153952876	13.0055767853051	16.5777542218068	0.785439330340942	0.0291997728092091	97.5114177528004	6.44873881744947	6.6598103152206	2.66228581968061	18.1080249976495	2.3932189628271	11.6401913029252	10.7854102945145	2.76094352295483	1.60508067559332	1.7939888205393	11.8877451061546	0.0865058472963796	13.3345904348549	10.6003592461621	12.1990593282839	48.7410866393036	0.111066884463341	5.34839174608329	18.0935189070712	7.17223644420427	39.6787951569725	0.0975487984949191	0.412408018439142	0.0595911526008732	1.66973707236383	13.6893107631685	46.8523817769347	54.8330449888062	0.00272658264405501	12.0758497473259	47.0759914229816	31.5511534913389	18.4867104126842	6.64398865207571	0.145226177120369	3.74365594683496	0.0381125942113895	0.455220193833478	0.0183482385615997	123.731427194553	12.0474575244242	18.9197833178115
TCGA-05-4405-01	17.1554630052562	0.13755913227949	13.0276955116442	18.2023227710561	0.839129683240582	0.0454231676422447	111.497487757007	6.5526796503594	9.8218306789865	3.74531301704472	17.652620564962	2.52235502470071	13.9067634163943	10.9680286169049	2.97270619730265	1.87828261792106	2.37392497757089	12.2365596634556	0.113316832755809	17.4527788782868	10.5306085307594	13.0662548979988	58.0689310408554	0.14546001480082	6.07686736126886	18.8494242792744	8.42661581341033	38.3970198522737	0.207686131044502	0.424897482352838	0.0762625141014892	1.65206837238317	20.9339823546022	48.005958052037	56.4251747802974	0.0033196256950198	13.1956978415739	51.4486280984771	34.3947665852275	16.9599606871255	7.96869789976202	0.145505463583477	3.3230658915573	0.0668878292279179	0.395959079318919	0.0176197950440532	150.100969409133	13.368094663998	27.7663115817809
TCGA-38-4629-01	7.69414814574505	0.166845846151564	13.0200633291341	19.3368727494656	0.839414025244784	0.0185751049027924	141.379283950706	6.53985666542427	8.20993011818576	2.92256977157773	24.6847902064106	2.40661721844118	16.0695618167453	10.5048388939668	2.75802765028771	1.68074386347719	1.34066716661515	12.2776619547223	0.0912760674876333	13.6143434393998	10.2645794496771	11.594115475038	32.9070618206467	0.0799573731466465	4.20099794951345	18.266726333115	8.01366775448351	52.3770760996513	0.131627394526934	0.353415158026418	0.0474639933722861	2.53638920776445	27.4883166801309	59.1962239735025	68.5967949881241	0.0027986481838134	13.4865607785182	52.7424624643695	43.5239348571079	7.25439753430578	15.2176114985834	0.146825887437431	5.56649948095461	0.0736170146603883	0.484004215991025	0.0165698181819424	153.105371096384	13.6347540540789	27.5989118512534
TCGA-55-8619-01	12.7541291435633	0.177920799856112	13.0285226332194	18.4218602369559	0.818081137206183	0.0304549797620047	121.519882114465	6.54397969657939	7.65769170630619	3.57841328882111	21.1693856705343	2.47714795234316	15.3135522460576	10.7008	2.87315683041419	1.80406770763068	1.78779883321314	12.3942882637715	0.109468415995665	17.0312247637459	10.3367676674298	12.0254490557055	46.8635674836506	0.108339598096159	5.01395564988604	18.6313576594885	8.31943647179455	42.1295508239196	0.146245715408441	0.403591809680624	0.0590262728414092	2.09021997023307	24.3633985940625	54.3377411400285	61.9408063858939	0.00293299937070439	13.4105516853087	52.9120752895495	36.5968861415091	12.0620672009785	10.628906163839	0.146352932969489	4.19394824343392	0.0728536424910202	0.455791885404588	0.017099793507586	144.270840918566	13.3128516776077	25.7287728509158
TCGA-97-8172-01	18.3719178271799	0.169535361286336	13.0276820393631	17.2667211808011	0.844397914348664	0.0544740222798155	105.835728106002	6.55343707902369	8.72198146608388	4.16907347600876	16.8093337282001	2.52413428467737	13.5238035776996	10.9565703020223	2.98327935429797	1.9181	2.69014588827472	12.188837311563	0.119367443410316	18.5353719556022	10.5560145596932	13.8656241831769	60.8613210693233	0.154452893633326	6.51574410523705	18.8820427129162	8.31713551638959	40.4665960294449	0.208401320346039	0.452974285561592	0.0776711489129428	1.82097416052698	20.4525144868547	47.1686419293777	55.3057417538634	0.00351884432255995	13.1268613906329	50.8031594107575	31.5792974432504	17.1767619946108	7.53990397424094	0.146634331109535	3.8423408724471	0.0854792261907944	0.439704810638286	0.0183182161789777	154.039793069286	13.2271778319824	27.687675850087
TCGA-05-4384-01	7.98839165675728	0.23108532952848	13.0324679722837	20.6177319361689	0.909595658612894	0.0236440172386797	161.951645266978	6.6247103406105	11.4714401304513	3.69392212635169	24.7503593925135	2.47951721586961	18.0713532146513	10.5902016890701	2.88606438147863	1.87209432092671	1.68780928822426	12.4175764160929	0.105810146279545	15.4338898022726	10.2321930138913	12.7585794716149	33.9858151465077	0.090971533165544	4.61754482719525	18.7295840713194	8.87663167711045	58.824756997784	0.252718773758773	0.352159782664216	0.0541607058956323	2.84652232049611	38.7767376920362	60.8821944156424	71.9090253099808	0.00342063205181319	14.4369028924774	55.6873494726274	48.3213573791161	5.19931370441925	19.1688986346745	0.14787710531968	6.23525141920215	0.137984069790264	0.463463963255226	0.0162700222391157	187.922262807109	14.9308370249633	39.9100041201475
TCGA-44-2655-01	12.6339481977125	0.193271363689505	13.0287794894462	18.7581526121091	0.877091194471819	0.0360758794266146	129.998060288837	6.58524468414801	10.0152609612304	3.89325785933509	20.2723910375835	2.49823635984391	15.4324313429332	10.7824749469502	2.93121982806114	1.88763846634789	2.17490324123332	12.2656483991369	0.111140941285316	16.7153272311789	10.4138497412929	13.4121409085758	46.2773251205239	0.119122575010025	5.55971192340438	18.7839539754297	8.52421737512314	49.0498347094144	0.228655512805335	0.400396261762631	0.0651854414236303	2.2509325317745	27.4556620083257	53.0325628410448	62.7351759254134	0.00349066447146724	13.6876937117031	52.7859655412572	38.5710557404477	10.3536234864083	12.0197164679175	0.147261998192094	4.90063909195215	0.106784562764888	0.452541294209847	0.0173704547546523	170.373020143319	14.0011597128652	33.0102703050665
TCGA-67-3770-01	15.2991641313272	0.11394958689967	13.0132500143694	17.1724514821025	0.842136094071651	0.0397895881528449	105.441717815674	6.5110430045114	9.02760010620553	3.23152313437767	17.1010469830426	2.45289737234996	12.3218979980552	10.9144542518042	2.87495290960711	1.75022947594651	2.32215222865549	11.9087380133223	0.0965134105361271	14.6025148939253	10.6423849307624	13.5835601592514	52.4364605932195	0.132892646222203	6.10222685299371	18.4621074239512	7.68542692153528	43.4269649109352	0.16968250496946	0.41988623622219	0.0703284252323835	1.74533551328129	16.950379022164	46.0357000103884	55.3626	0.00331233022431349	12.5872116597629	48.2763895503424	33.0305129481586	16.859884380307	7.5190223082383	0.146027528802543	4.00451249777013	0.0602450968185377	0.43554674756103	0.0184249674159891	148.932490188145	12.8843118684228	25.435303633299
TCGA-55-8511-01	9.39211260950991	0.118506412932131	13.0143716013385	19.1986498628239	0.863315285085379	0.0229201644968322	133.616864212789	6.53715957872633	10.4971959665732	2.78723830323767	21.6358792400371	2.41949209493878	14.4817275744265	10.7092413221989	2.80317696785508	1.68865742237375	1.64284246590479	12.0398165726196	0.0872368862550812	12.7081921777057	10.4559285110552	12.4507144701082	37.3000374919952	0.0958391007453256	4.8417247591044	18.3086555611069	7.90142350341443	50.8726277211051	0.170635409437064	0.357273853673544	0.0564282929911033	2.07834298491694	23.2641439116764	53.1371759314948	64.0581551028236	0.00308377024288701	13.1568287990284	50.6718805213552	42.4944009993172	9.75281666854635	12.5645476667094	0.146022768760983	4.75806554758277	0.063447451247286	0.429598133681887	0.0170126300308421	159.332174134896	13.6487177335597	29.3949617806365
TCGA-95-7948-01	13.1631340887768	0.145562114558807	13.0152521153804	17.8620815344607	0.911837871792464	0.0412346663266771	121.461912469834	6.56496903786249	11.5772331978099	3.55709888012435	17.7131059116997	2.46522200135757	13.2387316028654	10.9014446941633	2.91244224710284	1.83068603393529	2.59569715262919	11.8476557169968	0.0978452882977775	14.2386109270005	10.6410047405951	14.9328910890324	46.7690390219162	0.13166178219264	6.34404035184053	18.5908668745839	7.95906155698358	54.5962673902974	0.265575309093614	0.40394750939469	0.0715313665269018	2.12558780467086	21.8827274898076	47.5270178630235	59.1027536818613	0.00392368213645586	13.0889929114292	49.0872606558192	36.8178218631496	11.8964003427735	10.3507562413719	0.14750696216833	5.35846611537275	0.102758635582583	0.454022714160566	0.0184210454235984	181.382613519676	13.8055959978159	34.3884543489908
TCGA-50-5935-01	14.7524626409755	0.155218244110271	13.017117990493	17.2435947260838	0.882906030352958	0.0451281492636384	112.779163532297	6.54974618225549	9.78666358310279	3.72388645757698	17.2391677863103	2.47154376947219	12.9918008795377	10.8970688574091	2.91534323350113	1.83732214582756	2.63227436255234	11.9150952094503	0.102901824560709	15.3735431113477	10.6254123961223	14.6657097151153	50.9449786095537	0.136923475960765	6.42498431052937	18.615051424301	7.91300587244259	50.1205907696306	0.223915502769733	0.425474297455866	0.0718973200470232	2.06919475257285	20.3123750893969	47.0778084838555	57.3176229221879	0.00375108638322237	12.9585397195259	49.0380041739088	33.8455910107501	13.7588602218887	9.01237601409199	0.147464749223374	5.0252	0.0963005851555512	0.468391471063125	0.0186499512938485	169.385600792307	13.4159736760126	30.5854207753367
TCGA-91-7771-01	15.7601420509492	0.141404518365471	13.0265700144451	18.1210740043184	0.821305754771011	0.0387029631609018	111.974999494195	6.5378090759897	8.6569318265518	3.5763517380901	18.6908022734893	2.49963372248179	14.103551041847	10.8755557290702	2.92458240424152	1.82781875167463	2.10584953755981	12.2771254450536	0.110159922244086	17.1089591251077	10.472120934639	12.5134623412447	54.5409680761282	0.130458174051527	5.64533882190543	18.7236573425312	8.28925458269526	38.4200738505674	0.168878900879159	0.4187501254404	0.0691796091655817	1.73243649915253	20.8444450691159	49.6943825407766	57.6051633541023	0.00308986861385132	13.1398064788904	51.5775252646333	34.5224861312407	16.0213159342837	8.3375812336239	0.145547607249407	3.45879335827426	0.0621059726623727	0.413678242178842	0.0174734065229045	142.993887193408	13.1694105812712	25.5966788152519
TCGA-50-5944-01	13.2686684432432	0.152714435494012	13.0211790160629	17.9677732617965	0.846232687228658	0.0344534755100628	117.726737923464	6.54024003521738	8.79290123167216	3.46735158708093	19.3638313473299	2.46533549415851	14.0367932863285	10.7934488443527	2.87828806863607	1.79228600637552	2.07659254813353	12.1347227867197	0.102646856083812	15.5983182438003	10.4829176047858	13.0689126216539	47.6673203128898	0.118106093995578	5.5469845159273	18.5647703837504	8.05218782975177	45.6038956448836	0.173288564835767	0.406515525989929	0.0639718926566164	2.02548196474794	21.7587918438864	50.6383780978575	59.7597368927721	0.00323588116996203	13.120007601511	50.7554272653768	35.8276549018346	12.9262259337821	9.82030673026796	0.146596744515037	4.45943962437381	0.0757572831310113	0.45292472879081	0.0177348232332687	154.148716906508	13.321766829193	27.518113824968
TCGA-MN-A4N5-01	15.3035050150641	0.125225319126239	13.0140265587604	17.0252880356993	0.846177908863275	0.0411428830316969	105.604775954505	6.51570533997959	8.79606225422445	3.3582746673495	17.1089793070147	2.45470471647052	12.4111048865698	10.8990061353885	2.8788253093857	1.76589540368079	2.38431851577939	11.9148164071327	0.0983618027536792	14.9090325908829	10.6339711285231	13.7923329807765	52.4118748271204	0.133337614698511	6.16700248949383	18.4832743931438	7.69997983271932	44.6008897492835	0.17255635748016	0.425079850554142	0.0700302133246603	1.82919317213024	17.3967647758384	46.2909181735801	55.6026839034317	0.00337485944686233	12.6346092405512	48.3651790939973	32.6605622015008	16.3232565424902	7.69222583409283	0.146432776386696	4.25016529932941	0.0667943362901934	0.450316080733278	0.018550182222804	151.486432872778	12.9179697797439	25.8620261757651
TCGA-73-4677-01	13.7233688279703	0.169737788671373	13.0248178483456	18.2796842152805	0.874599470882707	0.039322514377901	122.559121292589	6.57009945745601	10.0627125406678	3.78433124436591	18.9995593990652	2.49243288309156	14.4555442390701	10.8445437135011	2.9307367361954	1.86719612712028	2.31973336696688	12.1490453586334	0.108091816833477	16.2494695247517	10.495764725659	13.7141531577702	48.8886356224349	0.127138327673335	5.86327147566416	18.7350447388141	8.31926842166495	47.8404403520246	0.225740508328561	0.408874857370871	0.0685615704080807	2.09036613166968	24.1767632031145	50.4623977145018	60.2692628785774	0.0035408904755797	13.3940151634793	51.4214624267064	36.759636343484	12.0984229405423	10.5050577095478	0.147019511706108	4.65669508813586	0.095670563903089	0.445832666542779	0.0177484810397286	167.48110398037	13.7525882429669	31.6407469152045
TCGA-78-7540-01	9.34578762847946	0.213973424285969	13.0330103217483	19.9450543358353	0.855899098855804	0.0239271426779278	146.476460038251	6.58892674941507	9.16938286445653	3.59967935571739	24.2608319075794	2.47733739933216	17.4579164317363	10.5873475762697	2.86761351595341	1.83195929132479	1.57288777937119	12.5091515795442	0.108297395081084	16.3631266943924	10.2124609714285	11.9081742698756	37.9230109826675	0.0923728297040809	4.50697221371678	18.6796464064331	8.71659105066949	49.6660927640499	0.18100424594597	0.36778745989865	0.0534721908688904	2.52356802138547	33.2722742599302	59.995795357713	68.8633157067283	0.00303602540788163	14.0977946866671	55.3868620705609	43.8103030035655	7.2729417200946	15.7288631858383	0.147033420455177	5.12860576670495	0.0992417510957429	0.4598481345889	0.0163079010355808	163.207703397929	14.2080395299265	31.9699383405057
TCGA-78-8640-01	8.37476394995654	0.133034444748718	13.0284645932114	21.2190345301653	0.84045930476743	0.018366412443243	151.70019297716	6.56852951750183	10.9208304336426	2.83546436564393	25.1175269679716	2.45940265129865	17.2654539743831	10.632860275894	2.83214525056581	1.73205983498677	1.26581378873974	12.4820536223844	0.0952272264759092	14.138582979778	10.2299650217538	10.810965184085	35.3890084324849	0.0856751314937603	4.08571255017836	18.5266380888564	8.65015061278024	44.8186103064306	0.167259532529794	0.334588068575438	0.0525734828580494	2.0206914454264	30.7220725789538	59.6709807627271	69.1412276589907	0.00273148351215239	13.9126078732151	55.1938126552655	48.9794890458601	8.04474450144172	15.4861371237813	0.144901486849216	3.88513419613155	0.0575627936375767	0.384398848751494	0.0155422314591425	151.987770422906	14.1722059346241	30.2379586661498
TCGA-55-8512-01	9.76097950802967	0.236650446373809	13.0438147973371	21.2685314689045	0.869785717769608	0.0253826935352102	158.942595397649	6.63254627714166	10.8770784717851	3.95624930205966	25.0901546978554	2.5318106270565	19.2396046664542	10.6369585774711	2.94732799571216	1.94026246691725	1.5968742295753	12.7432019751906	0.12032139844947	18.1315262859992	10.1350383358669	11.6662936091518	39.5892246083743	0.097379230954009	4.4707759968933	18.9907414121463	9.44290148993917	47.2019238155241	0.237287232827751	0.360826847612853	0.0570364713346118	2.43693358651533	40.7911159123282	62.2637647717137	70.9595951604599	0.00312596607644276	14.7472131735529	58.4053714778059	47.609948831624	6.63347808246297	17.5134266284966	0.146612136483255	4.53707984094701	0.112587166217773	0.416603227988554	0.0156282192584736	171.087782614525	14.8809108428722	36.8118971231963
TCGA-55-6987-01	16.2634171153203	0.105764168047045	13.012690678835	16.5663616509774	0.786340212601501	0.0363827052189354	95.3963362980551	6.4686198145007	6.76223648053732	3.04709855461051	17.330917332969	2.43590405583996	11.9540098246815	10.8561476309613	2.82801964979156	1.68585684456865	2.02565104454144	12.006953012857	0.096449573025289	15.1366183203202	10.5912600799513	12.4310098748659	55.099769596903	0.126093542970324	5.70723865031487	18.3330315831035	7.46990360019222	37.0582720630871	0.11162756372754	0.433097645561012	0.0654592826865266	1.61403436713087	14.4599020723274	46.3063146652478	53.6713048085979	0.00284218359433786	12.2737537165651	48.0395598807802	30.3552227175257	20.0802737625421	6.16807115506886	0.145272031892502	3.44529332746784	0.0430398258805624	0.443848376677714	0.0183797459996862	125.308811417403	12.1739171230533	19.6831042779463
TCGA-93-A4JP-01	15.6749518769709	0.132852501240786	13.0202996307788	17.7508640458602	0.856867970719576	0.0430928695471788	111.481715959605	6.54267691228334	9.90057890042322	3.55618265736169	17.4336049717968	2.48759583082039	13.2211136704993	10.9366575466887	2.92895775150742	1.82858539477188	2.42681017173867	12.0399952364785	0.104390028679439	15.7970352681669	10.5932924381774	13.6947538742345	53.7313760777904	0.138795542863636	6.17431618043577	18.6707694454978	8.07545022270394	43.4455669288957	0.206728754970293	0.419819775129712	0.0734247300870776	1.78797538658248	19.7793759884853	47.2020304732199	56.6230902966463	0.00346100193312223	12.9741809788173	49.8509557947253	34.3453892405869	15.6836178890798	8.29740385867777	0.146185447247492	3.95695467483722	0.0723216021412519	0.422988745813872	0.0180902999107728	156.930611726742	13.309563024925	28.4134192577817
TCGA-73-A9RS-01	10.1534385300815	0.0937895624978007	13.0123823428941	19.2860171390438	0.853183504479592	0.0232227241549418	129.052481246568	6.52414151689865	11.0613882947542	2.60432348090563	20.8510969477646	2.42138879382718	13.9191623968043	10.7810292811648	2.80778540200574	1.66613382420402	1.63602760743221	11.9999028521457	0.0847979104913532	12.3359860997549	10.507415695202	12.2156883753302	39.3686805815116	0.100268126593453	4.91138737422923	18.2895341245402	7.84424	46.9573852748261	0.167509437219947	0.355411821523569	0.0591816244955719	1.8121495064192	21.0097570036438	51.2737679147459	62.1138843748734	0.00300668150677163	12.966012522447	50.0840986315857	42.1714483889253	11.5852488706849	11.1753125965172	0.145094239367306	4.04317758101506	0.0501276774305742	0.397066483654299	0.0169519776645463	152.754262445029	13.4829721657561	27.9884665032679
TCGA-55-6982-01	14.747284139279	0.118472558691395	13.0172884296542	17.8853137772638	0.853432332196811	0.0385541895446526	112.485898469606	6.53240917921979	10.0275391624241	3.29752924002036	17.7624505410095	2.47046436659319	13.0664958157465	10.9192240085643	2.90010785531738	1.78365693120151	2.27306731206967	11.9968902962995	0.0989167419080982	14.870438760823	10.5991612913435	13.4340551444256	51.288993303231	0.13165201096292	5.96888349328684	18.5670222458114	7.95190621873751	43.6895676686497	0.193571507953686	0.408342498857753	0.0709415340326118	1.75384503143303	19.1296849476395	47.3134533227241	56.9765766334389	0.0033574485198254	12.8717927288548	49.4687063891619	35.1967785712903	15.4711329473623	8.42101855170788	0.145877572781159	3.91134425293175	0.0641800669711482	0.416816458891813	0.0179722616843786	154.386225120303	13.2425338464936	27.6973495519287
TCGA-78-7158-01	17.9764273482473	0.213346050698763	13.0277404725573	16.6487313263595	0.851431409817307	0.057708511843276	104.958911292644	6.55715807045454	7.72924131089013	4.51895658214479	16.8884947282599	2.51581812595581	13.5735777812618	10.8888450221545	2.97227462208624	1.94004574207005	2.83245994606645	12.1701772359028	0.123206984310113	19.2017100427403	10.5373926356956	14.4355574450319	59.6268758943739	0.151477288498277	6.64130080440387	18.8672453735171	8.22499834696199	44.1930713211249	0.202690872567614	0.469137192730135	0.0746022872883208	2.11460947534288	21.2154852306118	47.8728279250724	55.9120909689926	0.00365508676969166	13.1594977069147	50.6187070585767	30.2524876296865	15.6391320638111	7.95634154653576	0.147878661914299	4.69127415942102	0.112093002596657	0.495166308127953	0.0187867998438812	159.307608123023	13.194491692321	28.0423546280704
TCGA-91-8497-01	15.8749679560077	0.187796426662349	13.029748980423	17.9296020259524	0.857040472924604	0.0461799788245064	116.180457972345	6.57096336824446	9.13614335861484	4.14251797842729	18.3650450261434	2.51889938497003	14.5200084102943	10.8757614967139	2.96826378897705	1.91982893121191	2.46254444704662	12.2603218012321	0.118227064718213	18.1636954570608	10.4771821908225	13.6306571794215	54.6686139711988	0.138432735108065	6.07543877569329	18.8758493748565	8.47405766034227	43.6767665806671	0.217939037743397	0.431719036921385	0.0719939370753487	2.0149199117276	23.8104636751104	49.9941432002611	58.6237374896068	0.00350406535099565	13.4322433216743	51.9982988016007	34.3395136656171	13.8512717311012	9.36421364950517	0.146971519801347	4.26305180230709	0.0972357787380884	0.447117618301564	0.0178581171323288	160.941385093719	13.5872168037142	29.9803595151237
TCGA-49-6761-01	14.3780400027043	0.155398085566229	13.014403943996	16.9012079422657	0.877601563569334	0.043569008732767	110.541216178801	6.53779765159611	9.12852284371614	3.64332963273946	17.2485578616211	2.45467192792579	12.6970127588224	10.8645474479276	2.88835828883102	1.80734707935104	2.5894456913065	11.8659429260216	0.10027958422546	15.0024570059098	10.633442658876	14.6964159011106	49.8269544180848	0.13260927526166	6.37540607563129	18.5224087676917	7.74007983149565	51.1849080090378	0.203173925949465	0.427694317877234	0.0694511742679867	2.13269624594341	19.3863477680242	46.9807231794307	57.1463183872634	0.00369823480419762	12.8201288480985	48.4411430449496	33.1159410120009	13.7116178938962	8.87033281774097	0.147690538624265	5.3099265547193	0.0948969123051244	0.488093656684392	0.0188611254729643	166.964003057724	13.238636152786	29.2861510660889
TCGA-49-AARO-01	13.1297965348527	0.109587081189029	13.0088655599359	17.2149391214636	0.839970995678845	0.0325508926054089	108.66801647762	6.49824864780535	8.64243605378324	2.95733742766058	18.1162512387311	2.41878095952832	12.3269818269062	10.8268034978366	2.81708388724836	1.68724797312988	2.07076160258795	11.8541924224466	0.089622301568509	13.4159849751566	10.618048533345	13.2996094927097	46.7176815407794	0.117035746662845	5.69518045481712	18.2776762049414	7.47731794559504	46.301020306814	0.148548067484434	0.40375980418659	0.0636360989270804	1.86251971924832	16.8770113274779	47.3172247010072	57.0285315974778	0.00317870849907005	12.4985156603192	47.8696156195462	34.237884749202	15.0118400570484	8.30308752926539	0.146185659036611	4.42548587947769	0.057305933024091	0.453735371194936	0.0183301014971368	147.72573115555	12.811234924724	24.6955150828116
TCGA-78-7159-01	12.296411696025	0.193635529970522	13.0360348486403	19.8117992040915	0.859317071073903	0.0320172135934101	137.407959738967	6.59752465410863	10.2665301474833	3.86604847444023	21.8083986835344	2.52150390894725	16.7748801527098	10.7605350600907	2.9492590189904	1.90740522473201	1.90008626933415	12.5021239376371	0.116271669171585	17.6577786402213	10.3035798338163	12.3504139075595	45.9802478049134	0.113513338862467	5.09624920530106	18.9013164844731	8.93518258367726	44.4336423404997	0.221974601577708	0.386670686221789	0.0635206504288035	2.12508155584652	30.863162842811	55.9100403457325	64.7405015291821	0.00322782167464262	14.043113421352	55.1245724072867	41.3147791329977	9.96080842078432	12.9529504889583	0.146366757830847	4.16426809373063	0.0935710436611111	0.417072316233892	0.0165229195307485	163.33156953536	14.2121258520112	32.7687197625178
TCGA-55-7227-01	15.7005040204222	0.155519277000071	13.0218691464344	17.4371242380538	0.854687389729644	0.0445507957640994	110.690863792326	6.54514838435045	9.04397	3.76786345139295	17.6052291047717	2.4881661739408	13.403441870312	10.8940573058713	2.92743946815235	1.84703931426408	2.4675925738986	12.0765254358111	0.108107151441634	16.4952157601325	10.5628177288449	13.8309221495655	53.7898753388723	0.137393191087936	6.1858680801135	18.689217283827	8.08077856309147	44.4855518654684	0.198513741775158	0.429915185491136	0.0716316355943128	1.92864587401151	20.4052172809255	47.9311840170324	56.9970144630888	0.0034807449669829	13.0307663820348	50.0864572926195	33.3885685791871	15.0492487032448	8.4847154449492	0.146785519995135	4.30270903432254	0.0826885773768237	0.45008521572698	0.0182567274127742	157.559088366457	13.2708045546664	28.1655963112491
TCGA-86-7714-01	14.7856046296506	0.158658367932469	13.0145376721056	16.3896537155464	0.836294086442277	0.0406846330441511	103.579883890316	6.50943774798214	7.1881066006236	3.56874291727483	17.6171530535388	2.44090208510747	12.5569527361207	10.7972051454636	2.85086717982113	1.76412377567989	2.35146275137931	11.9497619189672	0.101234764185772	15.5755771089063	10.579638494079	13.8672390741109	51.002031294861	0.12571951790491	6.04702430792795	18.4293565401076	7.58604689060833	46.7583834016914	0.147590560877882	0.439426126989057	0.0647882507989822	2.1028807066635	17.7545865261098	47.6941378087492	56.3610674855551	0.00332017444839798	12.6298390714637	48.4056750624779	31.0505086674915	15.1047209183494	7.98573334941015	0.14744240411652	5.00452751360429	0.07908712006254	0.50953634176868	0.0188730215694857	149.544080700172	12.7282599669102	24.4891060619798
TCGA-49-AAR3-01	8.80672958310384	0.169091616395126	13.0199398139681	18.8023296374449	0.837081163003762	0.0213485993146409	134.038911958496	6.53573279004566	7.9255407471265	3.06337003340036	23.4057549342787	2.41552140245666	15.5078998584125	10.5526419848349	2.77721596241947	1.70072	1.48444669137526	12.2420385994323	0.0939526757733039	14.133552945945	10.3096873241473	11.9319757041372	35.9192546191257	0.0865217181437402	4.47330020025336	18.3121792337247	7.96740989829167	50.9733428234635	0.133650012130368	0.368243752704758	0.0500502972898543	2.46096571429627	25.7270120868654	57.2244341342276	66.3859196044204	0.00287408695614597	13.3600146207244	52.1331967502299	40.8714982465922	8.38293588602964	13.6855002619135	0.146948793101904	5.43792596804608	0.0752789583035134	0.489347786344596	0.0169262584809703	151.96899819553	13.4736686816715	26.9476803871722
TCGA-62-A46Y-01	15.3656712879176	0.131605044160599	13.0198322273205	17.7241360504292	0.849445210856766	0.0410328176418316	111.139366396277	6.53649439798164	9.5214725571202	3.48648222027393	17.6955851653554	2.48075751757696	13.234921886888	10.9131	2.91421560333804	1.81074904871418	2.3345732047321	12.051790115564	0.103318711827747	15.6834315207557	10.5781184376627	13.4762110378521	52.9618154576976	0.134666930208965	6.03693265484635	18.6299102020342	8.02854048113341	43.0495986225161	0.192342009830307	0.418038258641901	0.0714689789188906	1.79270319407737	19.5544694776396	47.5821539203179	56.8145382153625	0.00336972019526598	12.9386857556361	49.8481887490825	34.3152395940637	15.6380938146162	8.30375210878089	0.146112229718112	3.94417700895253	0.0690017721636448	0.426152105559002	0.0180363837824143	153.725696995308	13.2244577780612	27.494051986478
TCGA-NJ-A4YF-01	16.0094173913585	0.148066346659841	13.0129441717264	16.0069760911255	0.826963810387474	0.0438773230804581	97.8499347259336	6.49674648746202	6.90468681336106	3.54841805349588	16.7989738588092	2.44063650896643	12.0065847029056	10.836094677676	2.85312749030101	1.75565054717922	2.44484	11.9070231594758	0.101138341624893	15.6682896953681	10.6229788456266	13.9403607554175	54.0154306714983	0.132350128105396	6.25283082223309	18.4138273950527	7.48058856775243	44.6967894172042	0.140480332719165	0.450952913787417	0.0670108010017843	1.98350389829181	16.1087	46.1862487509432	54.5144458974636	0.00329996775859273	12.4434183937969	47.7105122504556	29.5790326127449	17.0691551873873	7.01470193727739	0.147222004615336	4.71242593135133	0.0721275422214554	0.506056226319727	0.0191475491333599	144.718514094666	12.4978317954348	23.1153498065913
TCGA-44-6778-01	11.5640524410464	0.171417533645069	13.0299417783505	19.0945819198912	0.813739327392806	0.0261549412920953	128.09789396811	6.54743928312283	7.92099916728742	3.40098896161654	22.4756404832699	2.47384302107177	16.0011332903417	10.6604477816221	2.85859697153632	1.78430894584365	1.58472280156548	12.4747117376281	0.10730291419189	16.6419593479381	10.2781807056297	11.4627532096533	43.9217415905479	0.100243955578097	4.65909831760917	18.6097542751077	8.43190744934313	41.6625437048917	0.141349929331546	0.386386161363891	0.0561690737570686	2.08079609121266	26.0584493019856	56.3908703306972	63.9264438964003	0.00279824318457776	13.5624411749232	53.869305122468	39.0714325389547	11.0028186495409	11.6952645495288	0.145927846284713	4.03947599857394	0.0669711262836181	0.43994233618476	0.0165990984563747	142.422374601387	13.4539390912748	25.8846144657453
TCGA-62-8395-01	16.1290618960585	0.171958000130949	13.023625757515	17.5341417322092	0.886922887396367	0.051641948601182	114.102345700658	6.57133128493187	10.2611317061567	4.08676111866103	17.036980652865	2.50797	13.548289224512	10.9443492027961	2.97262742516879	1.91520109434387	2.80044959721494	12.0369265601129	0.112161882255117	16.8757825191124	10.5982819799294	14.7292072248535	54.7702220528573	0.148388801690325	6.62337959360456	18.8216050348863	8.24849944073479	47.8497510175099	0.25842811881294	0.434460684404431	0.0767625669181425	2.02165953901953	22.0866222844393	47.3023204175559	57.1995144790117	0.0038633813123232	13.2218659472501	50.2426213715139	33.8448619614228	14.1350684619219	8.99460473479759	0.147403670078842	4.6787427811471	0.106934556393231	0.451886551632537	0.0184617586654324	172.427690811367	13.6488492007767	32.3454787304812
TCGA-49-4486-01	14.5558693324643	0.135835427166427	13.0210850308668	18.1107474631576	0.859515779641235	0.0391761405434249	116.275747936547	6.54825232957474	10.0957644767874	3.49417169753795	18.2294677835784	2.4837826521349	13.663609663688	10.8985762769371	2.91842370415973	1.82141748853072	2.28766117838717	12.0781689714928	0.1032885073855	15.5610988342105	10.5539106001838	13.4619420235943	50.9588471245943	0.131043112925084	5.92400567505104	18.6559151194134	8.13772007664728	44.4588255759113	0.206539584976222	0.408871923050771	0.0705834135415175	1.84669949108642	21.0551403877864	48.533573283802	58.1492733936445	0.00341120692018219	13.0958119911501	50.3995421912697	35.833651105713	14.3223039569517	9.10889925173549	0.146193668969828	4.06466363311227	0.0735110461103386	0.422365197857802	0.0178200543749649	158.492856135025	13.4485047002498	29.1085930628389
TCGA-86-A4P8-01	18.0457971143201	0.154627796307952	13.0194171278545	16.1102550394626	0.805068778179242	0.0481138588716324	94.8005169808708	6.49956038386237	6.48917614367288	3.77008049032893	16.6697605001026	2.47154535094778	12.375845343816	10.8689520030968	2.89136626813732	1.79818157486707	2.44454730266011	12.0788225104477	0.110061984729232	17.4530723882908	10.5754850051993	13.4000880041568	59.6277128880694	0.140932968789487	6.2537153407224	18.5698811341116	7.72105852446979	39.2045752231585	0.134832963890694	0.465350706613246	0.0698268845858372	1.83116312649382	16.3102225263615	46.4207109692275	53.5491161019317	0.00316116975351912	12.5568931050413	48.8323739960977	28.6505466165668	19.1859621390096	6.35134980009252	0.146651163991548	3.98175568316778	0.066348454783289	0.483680471791991	0.0188646417815786	136.182596630688	12.4126229356605	21.8277048129553
TCGA-78-7537-01	18.6270471350551	0.166915576496069	13.0285774202899	17.3745284264304	0.842540853998117	0.0548330843309909	105.949005256231	6.55492291799923	8.84178876964863	4.17281798637067	16.8000609135533	2.52962046174447	13.5968894238746	10.9685606062796	2.99094820174316	1.92424910755733	2.68220370626387	12.2118746376257	0.120332964226563	18.7060979139588	10.5520246867633	13.7664913330614	61.5930403184464	0.156070502859067	6.5085395615311	18.9084194750872	8.37124720789337	39.6284476069945	0.210627312964713	0.452444555472953	0.0785139883542566	1.78091744037774	20.545935601139	47.1597458416402	55.2112220487531	0.00350039068290824	13.1534646313684	51.0043039704893	31.7054270775545	17.4721761183286	7.46862239961041	0.14645627876474	3.70294800115879	0.0831792087649156	0.431574536716349	0.0182285046990378	153.140739912138	13.2457159123933	27.6803474872066
TCGA-44-3919-01	10.8514779089592	0.138617325712359	13.0229029667982	19.7312161445321	0.890940084475563	0.0289797441619338	138.406218825854	6.5801586682687	12.3694927880218	3.25759637794171	20.8774273571573	2.47534689482082	15.2510433028885	10.8101276638155	2.8987667614398	1.81056056991439	1.94194142818629	12.1488192102866	0.0977694285109478	14.256239026279	10.4560166127921	13.0475494308964	41.4743719161962	0.110616325717374	5.26538689894344	18.6353893917817	8.41850172969834	50.2864952571939	0.244008695285976	0.366231006177609	0.064086554700683	2.04628875565446	26.8681139971544	52.7507937796891	63.9554253510627	0.00342028081109431	13.5966827140989	52.2088960942072	43.239208769802	9.74647232124594	12.9410062495836	0.146211864258582	4.5277746053708	0.0821668414614683	0.406085332100182	0.0168971308638454	172.963200945252	14.2105959444112	34.6281442071322
TCGA-69-7761-01	9.30384101033534	0.219887546526001	13.0373643143153	20.3499286328204	0.835903529877156	0.0222931731529072	148.440635596643	6.58917545944349	8.65958990927883	3.60289756650221	25.3109323867776	2.48736662767976	18.238938643378	10.554702443772	2.86889268542784	1.83518246611901	1.42318639015748	12.6691894595245	0.112012719539923	17.1595138906842	10.1357298034504	11.2146149775548	38.1217503525913	0.0890070194072739	4.24179218894835	18.7268427844185	8.90700256020062	46.0726030730958	0.163985991087076	0.364709119815689	0.0517950425203807	2.45849335922903	34.8800469941255	62.0770817584323	69.8329547687484	0.00283791581643378	14.2562892246553	56.7709094102597	44.5566904285762	7.29026122223681	16.0045211809221	0.146559217218537	4.66284678141623	0.0899602665513217	0.447813015249824	0.0158913727781633	155.174716514142	14.1836278455778	30.4308280243228
TCGA-97-8547-01	14.3985814280528	0.106815593149176	13.0144106881532	17.9288861354273	0.858697386601055	0.0373596997672099	112.71039234611	6.52774582806842	10.5288578295113	3.14480786232295	17.5945166938572	2.46085805228227	12.7759244321285	10.9348345703059	2.88916311756737	1.76063587123739	2.26394480562621	11.9248546998176	0.0950040381003115	14.1422361592388	10.6332914432712	13.5180103688559	50.2590206797509	0.130831168861217	5.98800421560856	18.5083506435948	7.85556312171466	44.4459421117559	0.196761804617387	0.402041419797484	0.071203546293052	1.71463362678489	18.4551915150501	46.674416083081	56.7700862844419	0.00337897914436295	12.7765268056887	48.9119273846029	35.6835425464196	15.5599635434626	8.37200121758038	0.145714740773348	3.90218918422233	0.060584698972817	0.409841509767341	0.0180113105542027	155.539974654784	13.2372714970983	27.9083531178869
TCGA-97-7554-01	17.4588577775396	0.138535648992829	13.0227900969917	17.284271973471	0.828291000033391	0.0465442870028782	104.027969297576	6.52862930664431	8.48917919029121	3.69421557736379	17.0590772436626	2.49709913260143	13.0692725771762	10.9384317230851	2.93531585328952	1.83583709632246	2.42715765875438	12.1285269565315	0.109989240107401	17.0756516766754	10.5710811688345	13.3134375772375	58.4564267286801	0.144275162495586	6.20401650305106	18.7086257593123	8.07238562406135	39.1686845507852	0.175989254293665	0.439501525873434	0.0740418984502763	1.70849147335335	18.4931105113558	46.8810156527307	54.984175024894	0.00328292358481408	12.8724670447411	50.0011026594644	31.9220199397622	17.9920152250541	7.19235078177975	0.145952593956897	3.59700148675742	0.06567137295313	0.428071958694789	0.0181930758154396	145.214014337502	12.958693002618	25.2856045389103
TCGA-95-7039-01	16.0757221758708	0.152157805636191	13.0184633287493	16.9914816002676	0.862265619446629	0.0476620038657329	107.278524481001	6.53888671872227	9.02107903083719	3.76845760914391	16.8561357521092	2.47910014206126	12.8051937274926	10.9156948535813	2.92223192728361	1.83865700275546	2.63355791834024	11.9658179019579	0.105875742892646	16.0784267254792	10.6217158845391	14.3522615790066	54.4405137429512	0.142058383241098	6.46729013135514	18.6412316805959	7.91081442555067	46.1263499150533	0.202474525859718	0.437401902399552	0.0732109436980887	1.94813104414156	19.1085615062577	46.5250077650766	55.897402524673	0.00361024249976803	12.8637464225592	49.0515571387301	32.3050870877202	15.5777243443465	8.03896963587561	0.14710280396824	4.54918526859302	0.0860131154951394	0.462892212115925	0.0186893507907026	160.256284953777	13.1686729555992	28.1968961523135
TCGA-95-7944-01	16.3776875250478	0.0976270517648836	13.0119541747539	16.3720002108654	0.755310025002294	0.0329192677443681	91.1283882246893	6.44317030437114	5.78761024960263	2.86941134031299	17.7197489716872	2.42237811120718	11.8118540094938	10.8143431394025	2.79398311728505	1.63929589684253	1.80819345632081	12.0662659900373	0.0949522739164959	15.1759446907846	10.5544587578588	11.665284424831	55.5413481259694	0.119553076400568	5.38862604567382	18.2356943652397	7.34480402638181	33.7810364290595	0.0872954190034931	0.434597088396436	0.0619733091821383	1.53338960290547	13.2580811103322	46.7578710469366	53.0878386624355	0.00257255213305092	12.102325453457	47.970170970721	29.4390708904855	21.7658884668808	5.61170691350472	0.144690972304976	3.12929750284654	0.0342802566087595	0.443558849500942	0.0182292074912635	112.361762439002	11.7974120885071	16.9547351170801
TCGA-55-8301-01	17.1586164060743	0.150859637391761	13.0216417030489	16.8277259399218	0.818913243722502	0.045530824110739	101.496113549271	6.51793209522531	7.47069211069197	3.73177384049518	17.2350345835011	2.48291979771546	12.9454954006345	10.8824578807194	2.90927061307399	1.81726027919665	2.38317968321298	12.1226383798465	0.109910400945521	17.2111089939575	10.5529849011889	13.2966863825795	57.5817638281053	0.138832844556716	6.12274938992873	18.6370842176569	7.92768947685199	39.8883293184781	0.15470930072844	0.447546699130543	0.0705161409903703	1.81495815993263	18.0154617684929	47.3297593871555	55.0283590604809	0.00321454203349453	12.7819327210448	49.6915888221942	30.7895966131864	17.7109	7.12895805505944	0.146395782639211	3.88493522883488	0.0681232651907543	0.457877564708512	0.0184188997921628	141.994797143309	12.7575363340852	23.882498400042
TCGA-78-7152-01	17.1146934639011	0.139290610383197	13.0269245837606	17.9805346250335	0.831125092463888	0.0445946881965139	109.554926701953	6.54448984748624	9.21090771922111	3.72090382974905	17.7098693977678	2.51475511510045	13.7877181529377	10.9452046615882	2.95787556780194	1.86242347848913	2.33053013983745	12.2352503603341	0.112783000389159	17.4660081634547	10.5237704091937	12.9669052786423	57.9283805116395	0.142810341805735	6.01703072635789	18.8059394338057	8.33993185329041	38.1495362859112	0.191048857146031	0.428173438326564	0.0745314876045343	1.67050159364301	20.3627931111302	48.1064457388322	56.2457596367399	0.00325220182040043	13.1209472971942	51.2451851807464	33.7344058737716	17.1689195822157	7.79473599864343	0.145573178185985	3.3651569724912	0.0652478427441909	0.405279983438943	0.0176983633194545	146.799388516844	13.2261072665816	26.6092057924336
TCGA-44-7659-01	15.2117814033952	0.167277837395149	13.027935416914	18.0947555398353	0.842163702636058	0.040663904272767	116.031602302636	6.55640735127034	8.90445637938711	3.8327466997391	18.8512517866374	2.50453774477206	14.4533205170156	10.8529904253536	2.93813893066343	1.86818717262365	2.23766732080444	12.267834045602	0.113159733875911	17.4325110440987	10.4621463230412	13.0622782183177	53.028679997355	0.130646392111732	5.77497690388102	18.7796209989476	8.37508764407945	42.0590468751297	0.191581319289584	0.421212413679269	0.0690671031010338	1.92630479159539	22.8404729968408	50.4046011290189	58.8185572413952	0.00329238764574343	13.323512749771	51.8854604988162	34.9327615560469	14.1539986952882	9.25314404666078	0.14640852127784	3.99446006270495	0.0802691230990575	0.435734354218162	0.0176239117956109	153.453505553179	13.4310300879507	28.0908571661322
TCGA-97-7941-01	9.13713931361912	0.220606920304298	13.0389582565423	20.9121522824253	0.861066304910485	0.0231482746448356	155.877412587781	6.61216486966569	10.1679427432811	3.68918183547443	25.2487696072573	2.50316654638614	18.6459850602175	10.5973506088398	2.90128727753589	1.87589267373237	1.5059788229263	12.6582875501951	0.11303426374049	17.0357104371071	10.1508374148539	11.5514308910796	37.681013294979	0.0919470985707468	4.35397119299721	18.8254948906546	9.12403764947364	48.1569539310531	0.204559781058153	0.357572240555449	0.0541715383496859	2.46754595275917	37.835050220586	62.0203136353083	70.7777365422295	0.00302090497202012	14.4851601249095	57.294460913871	47.0023544560952	6.64843561333639	17.2018954656347	0.146622805625261	4.73220189930433	0.101476934583357	0.430201002424064	0.0157645254462499	166.287364353718	14.6071898560281	34.4190932897055
TCGA-49-4514-01	12.2883364857467	0.13781424391089	13.0284594695198	19.3322985141783	0.806830945477192	0.0262415741801533	125.280988996293	6.53816522459531	8.56923026180844	3.18171843577479	21.816287850181	2.47808090675138	15.540029631477	10.7331512097094	2.86674503948289	1.76418655426455	1.56931044419705	12.4446868022249	0.104239071101614	16.1320411524385	10.3232211094677	11.2241231058287	45.9037155095682	0.104542471350854	4.70437454276334	18.6043198700667	8.41605156886085	38.5430338841422	0.14242630508222	0.38167516285096	0.0589615999178382	1.81507946014741	24.0452747479613	54.6697641245349	62.329099248575	0.00273748162181852	13.4154298611597	53.4426774992686	39.3264738900293	12.7215174430656	10.6111239143495	0.144965147564404	3.42866703364873	0.0533158468882995	0.402890888680577	0.0164648299934969	137.436976495833	13.3613926010406	25.0795824672064
TCGA-55-8508-01	13.5645865657018	0.181491103553416	13.0297764851127	18.6592708671291	0.855214044566522	0.0365067508586733	124.972579471494	6.57292559333821	9.41308601541937	3.83950061836961	20.0439988738946	2.50345667227061	15.2698190828129	10.8001427838237	2.93285981183707	1.87701787077061	2.11437159054437	12.3201332609157	0.112749857278722	17.195653657168	10.4065059041347	12.9637246435455	48.8675641053157	0.121551843705435	5.51065464776607	18.7924168141223	8.52334911269316	44.7917054846089	0.204739523197911	0.40609616252112	0.0658712575498109	2.0810080504298	25.8607077245971	52.5874325255914	61.4628214878117	0.00331663563937517	13.5852470947301	52.8601989658917	37.4042321839863	11.8274665387331	10.9071454018418	0.146686350930245	4.33062318200046	0.0902902664406937	0.439279716294271	0.0172871934281431	160.210438653353	13.7582807250577	30.3404979359324
TCGA-MP-A4TE-01	11.6767419365088	0.22721392728759	13.0374470040162	19.7000029614558	0.866865193193352	0.0318554707293752	140.627532963097	6.60695006765953	9.80878296967111	4.06937824048649	22.3720897317032	2.51963915462857	17.2209447888968	10.7058621299092	2.94520879416081	1.92800628867255	1.91337813719236	12.5297181295744	0.119085017842361	18.0808396363654	10.2668537098581	12.5519458871114	44.3023099729467	0.109810414490359	5.05355191349703	18.9145920605595	8.97443432110307	47.2797889353614	0.224449926636731	0.38912477121302	0.0612592521182279	2.36702653793551	33.1495968245363	57.3651623074928	66.1721674573073	0.00329438404914536	14.1909891613153	55.5660385398393	41.3933744111565	8.71482981713474	14.0641018881158	0.147108204411575	4.73071114345392	0.113348007645363	0.444405396370322	0.0165936331275099	168.463085459505	14.3294509650958	33.9295071576869
TCGA-97-A4M1-01	18.3468540251554	0.167328399159746	13.0275703552809	17.3483069855513	0.849742387227016	0.0550069368012538	106.675218340037	6.55689612039314	9.04493023812837	4.16729554810449	16.7324001723268	2.52618309944005	13.5222097312994	10.9693527621573	2.98898021934307	1.92346488284959	2.72460436952525	12.1750973422177	0.119005155486595	18.4067321244391	10.5657839249277	13.9665425639261	60.7777453228795	0.155934988855159	6.5665123101807	18.8943672725343	8.3385488962611	40.8498900050764	0.218079764922981	0.450981992561263	0.0786195626069403	1.81321921628461	20.616743089465	46.9980080666722	55.3438466191029	0.00356831821021018	13.1466449769213	50.7843381612347	31.8707085641051	17.0608	7.61536685277606	0.146624397398509	3.84538558565398	0.0867069933839525	0.435387136763645	0.0183109207685408	156.184	13.2943628050372	28.3391477745843
TCGA-75-6206-01	17.6081187065631	0.170684064780159	13.0275746789935	17.6019104877853	0.866497801666833	0.0544241160971436	110.868766993505	6.5690162867525	9.79913434137479	4.19019517585428	16.9047817241423	2.52770078500813	13.7277168043155	10.9714149130079	2.99608210075327	1.93730379314286	2.76822030887111	12.1518191495793	0.118058151134318	18.0513196980895	10.5698640204215	14.2319239012709	58.8560615927568	0.154852043414835	6.59678325155661	18.9143175544689	8.40252997678347	43.0732868646741	0.243986963746427	0.443181962032386	0.0789838376237484	1.87374659038948	21.8008415183327	47.2917958622739	56.2571627923195	0.00370257812875386	13.2590838378922	50.9424008057832	33.0150277157855	15.7936542238185	8.25250644050657	0.146843048231525	4.05821551776416	0.0954603236540089	0.434010839240959	0.0182554627778674	163.640009327256	13.527301211214	30.511928872978
TCGA-86-8671-01	17.9260170874689	0.156086228671829	13.0245897185777	17.0051563027727	0.823529907311689	0.0490005704851	102.334071240725	6.52975218501895	7.83174742870231	3.89496450231628	17.0458145319794	2.50171641597655	13.1777244452109	10.9161458914691	2.94025602904027	1.85590895278367	2.48008854392376	12.1702635701889	0.114288361758864	17.9079122957653	10.5489233789825	13.3853537907182	59.6741566447071	0.145562909915415	6.25320500974044	18.7427598231555	8.09513998155609	39.1058943275883	0.169715736771574	0.451136245649581	0.0734766512710133	1.78166798219433	18.7574891829712	47.2396832990843	54.899291169303	0.00328643812745219	12.9074819036514	50.2236984923672	30.9175771506883	17.967917989341	7.11756660563639	0.146333394241341	3.73796566353902	0.0715928903828168	0.446368520834192	0.0183325246934042	144.327939748075	12.8954183109841	24.8324838038949
TCGA-78-7160-01	12.3988921930902	0.114401294957989	13.0219459781198	19.1985327629607	0.834727560658644	0.0281733072781687	124.322495963371	6.5379684621978	10.1552564063766	3.02514346738719	20.4042	2.46799214995314	14.5243477858707	10.8206836399166	2.87169419506616	1.75010369850961	1.75902894741178	12.216689387944	0.0972891478457514	14.6562845001178	10.4497912600581	12.0099540465898	45.765389275879	0.111480730076027	5.08358604224268	18.545409116824	8.21639111496563	41.4584315661497	0.170678895778042	0.377406889290368	0.0632827109730238	1.7406263859724	22.1577800755987	51.5863583099431	60.8509275047377	0.00297919249377788	13.2003587234214	51.6771125344528	39.6763447049792	13.2151353720755	10.1857214322271	0.144986221016571	3.54910137153709	0.0536247195549626	0.390891108424774	0.0168515732156849	146.997530336633	13.4624541139147	27.1824393304766
TCGA-64-1681-01	15.8610249158705	0.155378840225836	13.0277835593851	18.2862022368267	0.85611017843967	0.0439376990171252	116.608791296507	6.56531940716748	10.021926799547	3.84672116512389	18.1902100799932	2.51675420384827	14.2703281023559	10.9224214282728	2.96638983472124	1.8909557236945	2.38835873779678	12.2218944701421	0.113101600226146	17.2541028088222	10.5099176264665	13.3878305832367	54.654665407368	0.139389259025635	6.02851692520013	18.8431594152217	8.45160330846493	42.0695042004018	0.222694667775286	0.419866965002349	0.0737422438644357	1.83033052412991	22.7464567408858	49.1301209282486	58.096386558282	0.00344479470494807	13.3418547203041	51.6918492811548	35.3966606760306	14.7153186822868	9.03903875609856	0.146196522737073	3.82059560386128	0.0807134289611942	0.415253037673348	0.0176527202747904	158.590280766249	13.5906222872089	29.8361494773929
TCGA-49-4494-01	9.81782325590615	0.141999180909742	13.0207025654649	19.6216040023478	0.886094916506027	0.0259149068966475	139.912280194626	6.57116613521641	11.5823945503769	3.13734773499044	21.634325402318	2.45381	15.2967341846032	10.7413737927722	2.86051888915748	1.77266217775245	1.80689529211706	12.1310498766124	0.0944455414174966	13.7493815691822	10.4298085490873	12.8707939445911	38.6192943731573	0.102063868985008	5.03556334749779	18.5219236605595	8.26902391123226	52.2795664343323	0.217176644052178	0.360954797154331	0.0597161990710097	2.1747200647042	26.8702201492575	53.8927618165741	65.1064806650675	0.00331871742507527	13.5406328256975	52.0030703902066	43.6367273394876	8.89675852828157	13.6333080910546	0.1464643510215	4.91020117298686	0.0818248417342456	0.42488376655154	0.016892511424292	171.148537703439	14.1139742965882	33.5350666507254
TCGA-49-AARE-01	13.6662558572374	0.111938562583446	13.0244774559283	19.0267568025413	0.809000946192021	0.0291984902451102	118.432204469514	6.52635806071143	9.21087181873243	3.05874361401528	20.1825851684738	2.47882956850892	14.4782249786689	10.8341105541573	2.87959865146006	1.75173795248946	1.71513686727394	12.3118214045504	0.101012350131456	15.5458062357288	10.4267972251241	11.5354294548922	49.3212769674393	0.114769302816381	5.04127457570183	18.5856245076204	8.26113184574159	37.0529306284022	0.150140535317659	0.387286812638335	0.0640385212827068	1.61727322002639	21.0027205985561	51.3680103916272	59.4706172546586	0.00281206020099264	13.1325804170609	52.0169718470183	37.9258834090836	15.1648771583467	9.07519557791903	0.144456155968248	3.1075314269092	0.0463611786725399	0.382241446520012	0.0167675925208213	136.139801197151	13.1928579516213	24.6027095073435
TCGA-05-4403-01	7.26111687044308	0.264657313323175	13.0435317699238	21.6799999831616	0.855953946333515	0.018529226293226	170.572923533717	6.62567383076807	9.50623863107317	3.70130804702039	28.3389006689085	2.49537227713577	20.495192986846	10.4521522733786	2.87029794352072	1.86952600553278	1.24780955955516	12.8447347733944	0.114575953440088	17.3123869409082	10.0032957560045	10.8819551641671	32.6322202186787	0.0784580015273802	3.82762365141708	18.8071762147124	9.34770970923136	50.4909179355447	0.18547033957047	0.341898781302172	0.0475776703481004	2.84933920150515	45.2637100609857	67.9966609627963	75.9063116866423	0.00284195035415617	14.9166549745582	59.5727719004783	51.0983573565646	4.60539466564444	21.2057171720596	0.146999335978061	5.27415342195656	0.113645178430397	0.450576331009236	0.0151963399070675	166.771728513613	14.8870742918223	35.1662179751392
TCGA-99-AA5R-01	17.6206754482651	0.133006772783692	13.0203216764335	16.912457906132	0.816448537018965	0.0456938967569606	100.071527252874	6.51226255323659	7.82391605576343	3.59026	16.8700597058616	2.4834216800348	12.6645832609747	10.9236734517139	2.9120422366873	1.80358159600205	2.38313514564626	12.0913808235057	0.107633227455624	16.8156618081575	10.5846742377076	13.2054917900499	58.7429086111246	0.142288430548661	6.17575333964304	18.624602252965	7.89750520841929	38.5025001720471	0.155869055755279	0.444475102206291	0.0725152666424183	1.69060035973872	17.1172059682773	46.3979849626631	54.1839426293926	0.00318914843538997	12.6891330964204	49.3539564139499	30.8611484291615	18.9273142100923	6.71136270285489	0.145905395251276	3.58531433970017	0.0603747543702266	0.437696328129485	0.0183773084409753	139.745695681189	12.7046688643146	23.5239247738678
TCGA-73-4659-01	17.7578267708017	0.167757375413725	13.026195685445	17.2515836266738	0.847153065895111	0.0523472768776714	106.649751380778	6.55122325843733	8.73647576117368	4.08924220068434	16.9509303469444	2.51510202097682	13.4647263069702	10.9405082680369	2.96967147120285	1.90198251059446	2.65238340816236	12.1572453244943	0.116742692263023	18.062044748519	10.5596568597939	13.9044055770648	59.2144577721322	0.150531141910629	6.45910081976696	18.8348069605326	8.24912088614745	41.5500410745105	0.205731695621939	0.448819279823368	0.0761991179238254	1.85675447798521	20.389615701865	47.295127662682	55.6432532000681	0.00352054667285592	13.0962129380008	50.5759610147573	31.8495249364532	16.659118266936	7.73360760386048	0.146735298193343	3.98402298740458	0.0858842138696372	0.444971874802944	0.0183469389744442	155.085190930568	13.2269968450546	27.7814239018313
TCGA-50-8457-01	16.6995198239812	0.152362933429961	13.0276487824612	17.9639768798441	0.839046214157521	0.044954317287819	111.556633142749	6.55223913039714	9.19449707608422	3.83707707869912	17.9099705311101	2.51535914405204	13.9968054591183	10.923638195548	2.96008745699494	1.87821808465057	2.36781	12.2399227029306	0.114181887911892	17.6357260088253	10.5104746793917	13.1675512194175	56.8339890602899	0.141275479881172	6.03227805369355	18.8234591526942	8.37454771290574	39.809602566202	0.198621051535604	0.428949629566053	0.0736860698428852	1.76799343523072	21.3312197608199	48.6632919031131	56.9676336473293	0.00332623737691432	13.2103448946358	51.4481908475619	33.9344950209413	16.098925294145	8.25294469747385	0.145995895887143	3.61920175830532	0.073430460561518	0.41761174103231	0.0177489670880971	151.035765414029	13.3334301769514	27.5878744078892
TCGA-95-A4VK-01	13.3442829807489	0.120935972257229	13.0243936708652	19.1408265765811	0.838329178800844	0.0313231551194628	122.997885933013	6.54683977695238	10.3279513035549	3.20498369558593	19.8955625703414	2.48565246059038	14.5790603405978	10.8573699789014	2.90223107260032	1.7886896639898	1.88333851291861	12.2452644720654	0.10158848408698	15.3722252600959	10.4581306767633	12.2199179592205	48.3104920396275	0.118531348426955	5.27894486328195	18.6457624949595	8.33918058658296	40.7177708666982	0.184703862214604	0.385750715932537	0.0663164543742979	1.72012	22.5141085133648	51.0487784240684	60.1728722378961	0.0030665614635398	13.2740295384757	51.9474032050552	38.9254113209836	13.7654342849684	9.86590203905443	0.145071379562711	3.46891503291153	0.0574068670834706	0.387819426175971	0.01692813731336	148.993113681165	13.5295911664624	27.8878143090659
TCGA-38-4627-01	12.7204959046086	0.121827837710639	13.013170558564	17.8246407501485	0.861758385102911	0.0333018704683625	116.42413653893	6.5270373382644	9.77217731159084	3.13134360939119	18.5821866996588	2.43983149982171	13.0741028437748	10.8373453704561	2.85205821481387	1.73867597637196	2.13173619101513	11.9203112291353	0.0930407644089488	13.8034143576891	10.5865186168275	13.5127576436337	45.8234084569549	0.118440906209804	5.7166227254359	18.4129893905106	7.75609279018599	48.2853569558014	0.18142187154408	0.396511156480816	0.0651556484887989	1.94075346770708	19.4914698564705	48.4423349525454	58.7351100235323	0.00334495735172038	12.8257607631398	48.9921260911729	36.2905977856708	13.3173856216463	9.45868290410589	0.146418338786105	4.57812333059873	0.0683337115240743	0.443416881345982	0.018036646074096	158.166876532278	13.2596972084822	28.0161746913868
TCGA-67-6215-01	17.320262722011	0.16318027430714	13.0298325243071	17.9760705801942	0.846698937671399	0.0489159471387997	112.019518448056	6.56351572856664	9.44569074690074	4.04368233378125	17.6533760424356	2.52989449594118	14.1507350275875	10.9459892946363	2.98649077256133	1.91794311903969	2.50214750673832	12.2623872369854	0.118506082803235	18.294311373031	10.5123329837119	13.4265629847159	58.4633485498827	0.147607887114335	6.20907160748497	18.9116992052192	8.49730782434832	40.045172166013	0.217649268996188	0.435068616156605	0.0762382526540773	1.78882647494755	22.1270655658838	48.5159796766435	56.8588844265498	0.00344147612728262	13.3166863488284	51.7711001770239	33.7424224045955	16.0523166370315	8.29719219649514	0.146205700781474	3.65530246563176	0.0812955685997791	0.417866277807652	0.0178035441756295	154.977609791878	13.4583482294068	28.7872099222142
TCGA-05-5715-01	7.88708994550046	0.15494663329164	13.0348785249766	22.1122689177057	0.858104354069012	0.0181965156001842	164.247491538525	6.60161292530194	12.0728871615499	3.0405874338477	26.286593923483	2.48486432843571	18.6642113886429	10.6190779415396	2.86830133958394	1.79267753894189	1.2580397171118	12.6184495671517	0.100637816833315	14.8638662025819	10.1608114996168	10.7913451230178	34.2563404322022	0.0847243197711833	3.99589655619509	18.6897376530616	9.07715251176556	46.2757326606367	0.200507056883483	0.327238778461395	0.0527478625514507	2.14166522552658	36.7818966660915	62.3064458497072	71.9783263038326	0.00282136416128522	14.3995416554655	57.2077439980659	52.7151487851421	6.59845445124032	17.939163380707	0.145122859275576	4.00026679169116	0.0695993078455071	0.376276607830564	0.0151444270389364	161.512473010395	14.7147764108018	34.2511186361088
TCGA-44-2666-01	12.5988992121778	0.171142903301473	13.0285954051376	18.5603657589855	0.812451478951549	0.0291817180059362	121.930738829605	6.54066715038807	7.63636081191996	3.49252434657203	21.4185812377805	2.47539879748001	15.3875269056514	10.6953759795005	2.86700706911974	1.7917965068424	1.71855547059576	12.4155507524704	0.108503984816917	16.905765520404	10.3249616411842	11.789403231277	46.5229315135451	0.10644766786473	4.90966850137639	18.6151156480824	8.32507753092962	41.2187459076755	0.140980941819856	0.399634603892658	0.0583584515715176	2.04440699402567	24.2562223530239	54.6395062190437	62.0993467946907	0.00286295363380505	13.4040716096009	53.0593775835731	36.9789115485048	12.1689017481423	10.6225339622062	0.146089976660102	4.03944032583975	0.0678825282504951	0.448114863899263	0.0169626161114428	141.590513430835	13.2831279445912	25.2203983848682
TCGA-62-A472-01	14.9223949285093	0.171036581954753	13.0121198318068	16.0468373988834	0.867468746831642	0.0465392869492269	103.84256689285	6.52217191323918	7.77438768934541	3.76754621579054	16.7513064265984	2.44068102654894	12.1789570946762	10.8301895525697	2.86758727421554	1.79501215564751	2.69714149026274	11.8126894405757	0.101042941568895	15.2993431935445	10.6508335034911	15.0202447279063	50.9662183553871	0.13340143742055	6.54452189962367	18.4512509649646	7.51992319077227	52.1046937094688	0.177689548919688	0.447515347024245	0.0679122892952027	2.26410554773051	17.9137508174027	46.347084605202	55.9823617979663	0.00369568074284893	12.6190008158348	47.5715183238885	30.6102211593097	14.3305777080916	8.19087461327036	0.148351984130294	5.83878419701945	0.101417795434594	0.534097799700619	0.0194517411585277	163.271536701032	12.9086438118484	27.1793371959124
TCGA-55-6985-01	11.6668021798173	0.16218751015975	13.0264674200762	19.2771050649293	0.871070176753036	0.0308684579948778	133.360698978278	6.57628914495594	10.6173652565783	3.5052513361607	20.9177650283115	2.48454351653711	15.4566441270825	10.7763117622851	2.9049032242965	1.83444988068325	1.95383076131674	12.2534591856693	0.104292278325683	15.5629585784497	10.4085583331003	12.8643515572073	43.7843757040199	0.111955003128066	5.25721059792222	18.6901297855261	8.46908653014886	47.9588099746909	0.216063814483179	0.381975871391352	0.0631410092969722	2.11287498321255	26.9214315300944	53.4603399349266	63.4507640066739	0.00331952341549435	13.6264466232829	52.7444593785642	40.7290785272245	10.2520867417353	12.3304177268214	0.146502659886191	4.52614804024075	0.0864572995924682	0.426791182478253	0.0170001783433055	166.033343160948	13.9973043936002	32.2798834843907
TCGA-J2-A4AG-01	16.4062521512468	0.133634417329625	13.0250068757888	18.1693914187653	0.848563199612452	0.0439351330240524	112.774040471204	6.5514882661128	10.1308767687746	3.64715323372657	17.6548706408723	2.51021286915198	13.7186798187463	10.9602210895454	2.95806785201432	1.85997266152108	2.38029572183073	12.1631522306352	0.109347265837342	16.6839056953355	10.5535423225212	13.2835680730997	55.9630628865483	0.142421622941821	6.09058737525065	18.7873641936341	8.32028445602447	40.3842320946516	0.212580636681968	0.419466715436296	0.0753294208157578	1.69376317829106	20.7559348279584	47.7963968882364	56.7359592144076	0.00338161209106457	13.1414780946864	50.9380235902252	34.8612911239394	16.2601040015123	8.23650189864776	0.145691945177672	3.52701777143147	0.0686239708181098	0.401214235794282	0.0177232811909998	153.724745603396	13.4061845598442	28.4432110767126
TCGA-55-6543-01	17.1174529444561	0.145263896157462	13.0215220254823	17.099923621127	0.836169437188419	0.0471770920572155	104.256952157883	6.53006367225506	8.43452104360696	3.74108224373421	16.9823778439994	2.49073508170089	12.9653545021399	10.9248002414834	2.92924474688662	1.8364509049074	2.49158668990395	12.082612427159	0.109204421829165	16.8832133983446	10.5833677270881	13.6224161109274	57.4254444522532	0.143473076814891	6.28586430868052	18.684034337431	8.00631264936338	41.1074999302182	0.179668277792769	0.441507171775513	0.0734471163830771	1.79122638100985	18.5723695670453	46.8004353487337	55.1693955830968	0.00336752438989424	12.8557116125682	49.6795858521037	31.7292884587849	17.3125399085405	7.37772055206858	0.146371777038912	3.89274015659458	0.0717563784002654	0.443187920347166	0.0183891228417165	148.879665224814	12.9810048565586	25.8332959464507
TCGA-97-7938-01	13.8691382548318	0.169346912499632	13.0267496833582	18.285787427589	0.847287329987424	0.0366609527628483	120.226604758735	6.55766136276447	8.98770696755298	3.71855363939082	19.5752574928536	2.49137106390161	14.6902761221952	10.8068406093092	2.91542199261614	1.84645632480263	2.12046645752018	12.2560196600484	0.109724575065166	16.7839496222408	10.4398259274441	12.9795013562893	49.5105613721927	0.122201668551405	5.56751326819052	18.7152694303568	8.33426929169792	44.1739414142632	0.188381842787536	0.410324993409274	0.0657723498533506	2.02603770262035	23.7386974261812	51.5177406713217	60.2779630881035	0.00326821941055806	13.3708252461254	51.9835039910032	36.203168824253	12.7497500090672	10.1188253562721	0.146583902884819	4.27566003845628	0.0825308428304414	0.443630647931762	0.0175019521923985	155.875221846924	13.5204006798298	28.6607062373402
TCGA-35-3615-01	14.2820975423187	0.164015946235737	13.0221599622818	17.4991142129045	0.836046000518586	0.0375599133566599	112.589376236295	6.53452664163823	7.98840267617998	3.63378961143169	18.8909136747282	2.47019790747695	13.8355454493616	10.7946760402511	2.88485990054899	1.80631960616176	2.16245584731345	12.1552041953395	0.106419028619854	16.3891023045046	10.4840069259723	13.1508252623591	50.2869007477305	0.122457110381071	5.68568796829524	18.5914442428588	8.02022505173034	44.2794927312317	0.162950298119372	0.422137589226975	0.06473634811824	2.03621034083229	20.9574357787629	50.1476004847183	58.6295346664688	0.00322312523583271	13.0521	50.6071149239659	33.8701570244575	13.8870485519948	9.0950956242673	0.146808176476652	4.4518210971765	0.0778170516839209	0.468156712804682	0.0179837262725227	150.392185228385	13.1328425051466	26.2012883944865
TCGA-44-2657-01	16.6537857606126	0.122283168688248	13.0211263732368	17.5314899370768	0.817417025367759	0.0409714714669111	104.842969580478	6.51725338629053	8.47552783137788	3.41632717678439	17.5490649641276	2.48443564879633	13.0599101087461	10.9201964763439	2.90908380442589	1.79122453043035	2.21380763451381	12.1339048582779	0.105275653722781	16.3326316873695	10.5573640195981	12.7959552623941	56.4830634507857	0.136346004014502	5.90678702615435	18.6235727379423	8.00329770426125	37.987701572705	0.15974158307088	0.426841753230447	0.0713449558857721	1.63633742004325	17.9572160284934	47.3005847765423	55.3378535313603	0.00311016016846544	12.7975928009085	49.959137926328	32.7740495361485	18.1270302645539	7.21469998069302	0.145395639830788	3.38213494832643	0.0552820691913141	0.414669634068736	0.0179226511972419	139.641462688773	12.8655542191473	24.1122600144535
TCGA-97-8175-01	7.67517716615187	0.156374116827742	13.0224834300945	20.4932380650613	0.89470560124612	0.0206231723138957	154.956440186377	6.58569675448688	11.911446898253	3.02830862016197	24.059008389937	2.44101081052594	16.5743014210659	10.6294644896534	2.82979206753105	1.75545486203198	1.5458673391348	12.2222071977901	0.0920924495588618	13.2486959453152	10.3264821433282	12.3926452003135	32.8674933622039	0.0879866747126273	4.52203323173643	18.4724512108529	8.40557026943003	56.4740275514679	0.214596161425435	0.339334339832772	0.0535767343237335	2.44171412182709	31.6038030192489	58.0313913351887	69.6927276648851	0.0032158868075236	13.8724000334452	53.4261824142165	48.5052223277088	6.39628581917605	17.0538527844738	0.146716947856348	5.49097626240242	0.0894283177485927	0.433102485383754	0.0163300370235198	176.488678092347	14.4836092680066	35.7475503705434
TCGA-49-4510-01	17.5161130796576	0.163964182463894	13.0236209115723	16.9001364158109	0.834659676794372	0.0498321850796307	103.436496289825	6.53453	7.95290903494699	3.95794304905873	16.9892185009997	2.49757765571908	13.1364390557658	10.9070351816652	2.93857613991427	1.86232248666869	2.55892592824567	12.1255206757634	0.113663401556712	17.6985669591538	10.561420674173	13.7387074875288	58.4796395156959	0.145206740003536	6.34893275148156	18.732235871904	8.05887165861496	41.3014211027321	0.178429104589299	0.451705866803504	0.073265421322432	1.87166427536552	19.1070858687104	47.2049163095372	55.241171789763	0.00339809851325491	12.9237197181037	49.9906312900576	30.9787779200334	17.0901151316495	7.40971342272881	0.146764610901895	4.05658330488574	0.0796527724325603	0.459735927643257	0.018499847857275	149.426319991855	12.974364377309	25.8122710485724
TCGA-MP-A4TK-01	11.3707011113467	0.142817677679311	13.0150938696027	18.0984701247289	0.872920400682206	0.0307686414513597	123.629816439282	6.54160065445681	9.74046012567473	3.22436561534017	19.6976905713179	2.43661004951899	13.787617007522	10.7654638747158	2.84334788300233	1.75110327126672	2.04772210918467	11.9719560749174	0.0939547675089542	13.8702460891449	10.5249261792139	13.5311001197385	42.3475656758524	0.110308570594577	5.49582767801509	18.4199595553661	7.85169956520958	51.9934955472509	0.187143449459904	0.388906268914544	0.0615193221240625	2.17586571096314	22.0002623563204	50.6368123880911	61.2467896198259	0.00338183159930722	13.0560498318526	49.8033038462131	37.8967043565712	11.0207941609998	11.0503257404315	0.147030305614593	5.20615898659754	0.081531967985779	0.464267131237601	0.0178561329126263	164.767167058837	13.5086768767829	29.7954420822941
TCGA-50-5044-01	7.33222897637091	0.222173903863392	13.0398474759395	21.5014787100416	0.831589198096965	0.0170415934640618	163.630509253465	6.59775	8.9081448156219	3.35474435006113	28.2160527285745	2.47666125903947	19.7667229565978	10.4523873882419	2.83569257739769	1.80208410736709	1.13814697919121	12.8113328278258	0.108481496635833	16.5199329500962	10.0199722718284	10.3891308794596	32.8223200186791	0.0762716862004756	3.69831053166947	18.6733530935544	9.09689079571182	46.9295341834966	0.153032096227687	0.339087241979194	0.0464602872679859	2.58905691136518	40.1656831217154	66.9846747609984	74.4243522046109	0.00263598183529045	14.5871718422675	58.6614317457635	50.0730344689252	5.49428449487726	19.3583603246505	0.146214033714338	4.70579165143877	0.0846356701329629	0.437125260791252	0.0151535014298784	154.063957914616	14.4771853926498	31.123744117863
TCGA-49-AAR2-01	15.9923446370583	0.121520610903887	13.0180041156318	17.3332010747853	0.825412090324265	0.040126305521128	104.95317962984	6.51356660994565	8.49481161046595	3.35097197162393	17.4669417935277	2.46965997801562	12.7881915451307	10.9047657017206	2.89082979488079	1.77232675312848	2.23950248251109	12.0497262969438	0.101798380125952	15.6657502973715	10.5833197894172	13.0794637232042	54.5536888165577	0.13355905435956	5.95068077303821	18.5489095139557	7.86026146628614	40.2205778878366	0.159862027674362	0.424875589388958	0.0701343023512297	1.70169139207956	17.5831396423917	46.9989502664554	55.4732753722259	0.00317249359548964	12.7114273195423	49.2988397701812	32.7501971142463	17.4576244420772	7.37652328543452	0.145729001135404	3.67055032176861	0.0577613137834505	0.428001817526503	0.0181359217785011	142.766541042631	12.8482021253985	24.4190551430602
TCGA-44-2665-01	11.495150459706	0.164135379577024	13.0205666012715	18.449275182433	0.877696167309342	0.0319031951203995	128.020789074118	6.5615200181031	9.93025426319058	3.46831178975478	20.1848130746765	2.45875657599495	14.5634040811152	10.7579946872759	2.87398155322789	1.80239073292065	2.07037408113501	12.0911585619939	0.0999006772689119	14.8296964663702	10.4706583468622	13.4795954366989	42.9111117284171	0.111619664306311	5.46427380052587	18.5560273577374	8.12272506019838	51.7264145903695	0.204302490575525	0.390296153058302	0.0621180255936172	2.25202872803948	24.5903423941808	52.0261201416591	62.4208219141373	0.00343088327635163	13.3447374488588	51.0919316448646	38.6907668824115	10.2796421680762	11.8333375390405	0.147213822783333	5.21523804675206	0.0931559669939629	0.462290674459083	0.0176105484923377	168.564352952764	13.7622015363997	31.4970269786483
TCGA-97-7937-01	17.4143300695457	0.126957707688267	13.0231205706538	17.5712860539572	0.822683851900146	0.0444226869140898	104.793343720877	6.52640410114427	8.76212259538717	3.56397384753484	17.2299420401948	2.4991550764482	13.1488156907525	10.9516871586006	2.93517558039589	1.82405633363938	2.32913068900023	12.1552294998603	0.108730184913223	16.8795639454515	10.5640775354766	12.9816360250215	58.4800868855197	0.143084996938993	6.07610745227369	18.7077992143097	8.11561703975915	37.6561047705666	0.173414338428499	0.432230062922407	0.074205648227198	1.62117069608109	18.3785040985836	46.9696001585582	55.0075260942156	0.00319563638497809	12.8759946532623	50.2235080933271	32.5871059410577	18.4513294074821	7.12388290769606	0.145446212527034	3.32469012750963	0.0586609479280703	0.409667928231301	0.0179492487280813	142.170817030528	12.9615037695217	24.9265114765338
TCGA-64-5774-01	10.472871365441	0.199046385920197	13.0344248176869	20.2239460152251	0.875841826296271	0.0278964190673032	146.613202843517	6.60589979313053	10.8499279954635	3.72734996766603	22.9594995953404	2.5046414799814	17.2466902361949	10.7007754927542	2.92275853153477	1.88528173127238	1.78428330153703	12.4717342109427	0.1110972420548	16.6098393236166	10.2771565739483	12.3864103590941	41.0077436674304	0.103758708066635	4.86851845160953	18.8258441040203	8.91232985069157	48.838050402539	0.230926568376477	0.370367094628717	0.0597420466516521	2.31908776721638	33.4090979918969	57.7149157552947	67.3737611667592	0.00326394562866174	14.1751323244871	55.344500791229	44.2016423918007	8.03945146393751	15.0204682583882	0.146731023379464	4.70650860212716	0.102692686216197	0.426767594388367	0.0163527598046545	171.022404531423	14.4719897463551	35.0593192502767
TCGA-86-8674-01	14.9766446409521	0.230624107670154	13.0337040060426	18.2822055167209	0.886672080147634	0.0480055041038998	124.936747860614	6.60341330983418	9.88973270093513	4.53144160579584	18.9507414876165	2.53453740346147	15.401943369264	10.849607381228	2.99778203752074	1.99036743925562	2.59502	12.3063722501561	0.12405816059372	18.8179420962631	10.4385274004861	14.1783664643416	52.4059021357152	0.137729328407015	6.14524332928649	18.9996758697636	8.73860842909109	48.3018654020122	0.268988808311021	0.428663773834588	0.0720192993207998	2.28602229157381	28.1267347151736	51.6403232501826	60.9445312450603	0.00378310201372529	13.8167454726549	53.1002893414162	35.9481578919298	11.344397220027	11.106901460429	0.147876489361585	4.95583419072593	0.136139434875802	0.464038567222291	0.0177853907590569	176.381031028364	14.0843537184559	34.6923267438553
TCGA-64-5779-01	15.2340189577882	0.127157430839616	13.0201016492712	17.8617929350528	0.844270413383963	0.0395225204791108	111.590250950258	6.53420359194822	9.51725543869813	3.41845737945782	17.9029858616147	2.48022511371624	13.3179380587767	10.9092429323999	2.91012493633397	1.80162754240007	2.25854153111153	12.0748987783591	0.102742947747604	15.6174393942078	10.5659655352038	13.2399991098205	52.7043366322809	0.13268400804158	5.92660184738804	18.6211698271708	8.04444147679007	42.1521595051752	0.186684408531689	0.41437351717103	0.070821369916633	1.75654347009333	19.5383029753828	47.8466580888968	56.9646078172458	0.0032976429700904	12.9422863242402	50.0169485322451	34.6609351261922	15.7497104127623	8.3076098791555	0.145869597484218	3.80420102734378	0.0649055834697033	0.419082663547404	0.0178940904295167	151.289021763974	13.2064149208206	27.0553314825995
TCGA-75-5146-01	17.6382409710381	0.155256464637903	13.0258854493473	17.3579054719494	0.832480779822407	0.0486290416658914	105.718153982745	6.54067417971633	8.45898175411355	3.90852959013159	17.2274175596884	2.50980484504694	13.4579822031787	10.930207627181	2.95434574115429	1.87240630368017	2.4841531513508	12.1890483953478	0.114786075762418	17.8642644140408	10.5425967741309	13.4090898656725	59.0344792906245	0.146109539776977	6.23948623240168	18.7907087494528	8.21600944697889	39.5272252185127	0.185694257174603	0.443886186724191	0.0745096110263156	1.77382169431465	19.7432119532842	47.5573617404966	55.5404063043267	0.00334249215013939	13.0310271934224	50.6554679118277	31.9791184408284	17.311582595362	7.50457051791915	0.1462442011996	3.69936467625159	0.0738132251949651	0.434183286039346	0.0181466253770599	148.171132018194	13.0904204783638	26.1906629343054
TCGA-86-8585-01	11.2076296605614	0.176216095473659	13.0314813784819	19.6166252532689	0.840526310322894	0.0270595872010175	135.464100074578	6.57183124427579	9.28474880610106	3.50280122004169	22.5135223901719	2.48800667471502	16.4260466892247	10.693701904573	2.88875932069659	1.82484791306839	1.67771260728742	12.4603640577449	0.108268863475141	16.5034461922217	10.2898510870926	11.859760863124	42.9697279392004	0.102837278236436	4.77598091447993	18.7035366497575	8.63176019573585	44.2666855506606	0.17666653345664	0.378550558273243	0.05836744111587	2.13146112484838	28.6457278963729	56.5542061553063	65.0955333513525	0.00299492838928944	13.7974515030978	54.3793296482883	41.2793633819667	9.89053231570659	12.859362371104	0.146132727542611	4.21348263894378	0.077945516516126	0.427614987967475	0.0164863224693723	154.202724739217	13.8846761143616	29.5468571628652
TCGA-38-A44F-01	11.0066	0.188066421773378	13.0349244600581	20.0022089396284	0.842141761741013	0.0266129590999354	139.887709719225	6.58407029323742	9.48257611518901	3.60240197761708	23.1327787302995	2.50008644415984	17.0904292394883	10.6806480718126	2.90307543501998	1.85031577289593	1.63986035811378	12.5487153232359	0.111637388429074	17.0365613911248	10.2459638102994	11.6957277100272	42.6133635206946	0.101639509609973	4.67668440260417	18.7769645615242	8.8306818217593	43.9989296029916	0.184332530392159	0.375214996008685	0.0580221392899476	2.16794637833533	30.9645656236461	57.9214468280779	66.2792787684381	0.00298515825111138	14.0092545234626	55.4187801905026	42.4716194194672	9.27607156147772	13.649979803629	0.146122726505567	4.17278352159742	0.0821613665968669	0.422425270633118	0.0162390196921866	155.810937953917	14.0691175136285	30.5548495615556
TCGA-64-1680-01	17.2812752993239	0.140889726726809	13.0260708501468	17.7680719530112	0.830206205641484	0.0454867621785302	107.897559258145	6.54078014132619	8.96106819505175	3.73910311876944	17.5188200227922	2.51110119616468	13.6073978819045	10.9427268943316	2.95346096276021	1.85867373464549	2.36633336903294	12.2113207287869	0.112585349472272	17.4618186998031	10.5347092456566	13.074909685119	58.2656149592426	0.143626633190631	6.07888511859858	18.7867886167983	8.27470949861972	38.4062236673163	0.186992915511694	0.432439179105372	0.0744787030268087	1.68659653932132	19.8944666835677	47.7944780434707	55.885212706798	0.00326506035517901	13.0609317216722	50.9415526766814	33.1333792453983	17.395246361832	7.61971236324021	0.145713043066425	3.43590774169508	0.0660806503776518	0.412637061655872	0.0178431876897143	146.42699289711	13.1529770834533	26.2481095901137
TCGA-97-A4M6-01	14.3427903931641	0.136716944787339	13.0175542098867	17.7917010322079	0.878265143049625	0.0412108384437693	115.762445814677	6.54952960754089	10.4887856915574	3.51082834269082	17.6623283138184	2.47353799961032	13.2088450110791	10.9114734863736	2.91386957679095	1.81937509272927	2.45832255027592	11.9517800017941	0.100543822172448	14.958518680759	10.6109930092705	14.1502766776737	50.0780179523438	0.133622110818624	6.18954967381152	18.6110319866338	7.99283750517657	48.0786668958162	0.224131891655035	0.411233567365313	0.0717080324568969	1.93110375138108	20.5337695300142	47.462585628286	57.8021054156543	0.00362012324796941	13.0011587698338	49.4530069463575	35.4644506497079	13.8792155210972	9.17942522918463	0.146734344077599	4.52780510996537	0.0824465686305522	0.437594750876639	0.0182185314734593	166.29292042462	13.4920945485393	30.5373325975261
TCGA-97-7553-01	17.3769145660359	0.138880839074207	13.0239485848111	17.392921030219	0.820708553950699	0.0449660375788038	104.364495336493	6.52710061249856	8.28061888073697	3.67354090608549	17.3636969321485	2.49856509028093	13.2558168802254	10.9242890025571	2.93238041733738	1.83217263122028	2.33955888912391	12.1774286195252	0.110763363003365	17.2787320715446	10.5448011656453	13.0298451297905	58.3834175539823	0.141663845480243	6.0643984023163	18.7129558356219	8.11291260987359	38.1479380989672	0.168109635199138	0.437794185012385	0.0729046303287658	1.69269775938735	18.691	47.4352485714826	55.2508439524945	0.00319567626983015	12.9042244094471	50.3594190464422	32.0788815265965	18.0280875923227	7.2253041976653	0.145777327274553	3.4853430132376	0.0628760222354709	0.424752469111885	0.01803486739391	142.171507241809	12.9311349321293	24.712257136739
TCGA-64-1677-01	15.1232884581793	0.139393543576424	13.0196347140227	17.4836940651946	0.839942007963805	0.0397647459087816	109.715593954148	6.52914803697708	8.69316679868957	3.49958990503338	17.9706523902195	2.47226678964933	13.2503426700294	10.8699304960227	2.89610571317069	1.79736655793613	2.26637389691686	12.0706236778776	0.103567156232651	15.8404746662416	10.5537627409479	13.3332585382259	52.3311638009822	0.130174044629138	5.91954151880007	18.5858747827073	7.95546375075967	43.0861441949525	0.173413422016373	0.421862502281618	0.0687356513581591	1.85827490807715	19.3588043426988	48.1608500380901	57.0082934581995	0.0032841323386925	12.8980069690107	49.8229736838391	33.6364934903115	15.4451504480563	8.29780289483459	0.146321133818457	4.09124971767997	0.0693681370600993	0.443440138229368	0.0181021715535995	150.256600199786	13.0849957387181	26.2623076548288
TCGA-73-7498-01	16.6893831135318	0.154208437912995	13.0237573372835	17.6259316770637	0.869084581835618	0.0500589572659174	111.482340354504	6.56002822500689	10.0564777761023	3.92391247955192	16.9913208906552	2.50932038589883	13.4279744398633	10.9628761064234	2.96887554489156	1.89311880970896	2.6759664071023	12.0724580356765	0.111356091182688	16.8881151350957	10.5948114718462	14.208177746073	56.3472665036436	0.148900038254492	6.49671442634486	18.807425417133	8.24136464317354	44.2540898844515	0.23620860954419	0.433060223947105	0.0771406713736368	1.85925135375903	20.9440981303801	46.9996064036321	56.4011275693029	0.00367035381340296	13.1312626253935	50.2799972772929	33.6225063219399	15.5332441838928	8.34821	0.146708640788469	4.13185587229615	0.088217743756517	0.431939631574498	0.0182740333868471	163.614251115935	13.477644847257	30.255584553218
TCGA-49-4505-01	15.3812477334076	0.119049821843666	13.0167698742178	17.6351700361431	0.854168717646995	0.0411541209792626	109.821073814022	6.53041456574148	9.91144664218087	3.35773627664905	17.2688277795789	2.4725566550761	12.8081062450047	10.9399141174762	2.90704621992038	1.79106844066487	2.37697270585525	11.9676519108962	0.0997169550143011	15.0199550700207	10.6244632624253	13.6564413735215	52.8271036428091	0.136443264281418	6.14575625105787	18.5779719176417	7.91258395403687	43.5663406511456	0.195859468465018	0.415658119996642	0.0726494480446586	1.74141878413406	18.5210379376589	46.5324178023078	56.1307644504654	0.00341340955932093	12.8078141819561	49.1177618600534	34.2668031535261	16.1491129594401	8.01631785183353	0.145983580466931	3.9212683947764	0.0653866254008934	0.420507585645552	0.0181773292881927	154.59769764487	13.1767097793758	27.5229375111266
TCGA-NJ-A7XG-01	13.1815030416008	0.186750809359369	13.0238246018717	18.0307449920446	0.883392078699366	0.0394251536937057	123.458844948942	6.5726873081819	9.74461016219876	3.87876373036793	19.1218115185494	2.48372749866676	14.4558387621186	10.8085377110633	2.91980349129575	1.86955196107699	2.36891546119143	12.1126339833116	0.107862447286889	16.1638151969873	10.4937999764908	14.0555838905075	47.3282312111215	0.124372926546214	5.90065151250894	18.7039171830081	8.24613540984196	51.0209463702768	0.227028024905772	0.411546887758175	0.0668459905251576	2.27105864874263	24.7172451927223	50.846129785521	60.8937058317179	0.00363435189581292	13.4059127538005	51.1913695676846	36.4834848831064	11.1482056675134	11.021172610927	0.14766650184972	5.25341584367389	0.110099396230206	0.472308395549844	0.0179631176785655	172.255414757852	13.7837771462786	32.3810548561453
TCGA-55-8090-01	12.9650794753033	0.132669776466225	13.0082983515382	16.8886335450391	0.874555913400567	0.0370985964602208	110.972512810753	6.51878443154151	9.12607816110066	3.24664989721122	17.5950324804078	2.42198038731876	12.2765814048618	10.8303141702951	2.83693405058736	1.73339580225266	2.38230164057814	11.7591303159891	0.091528928924312	13.5184097445843	10.6574963412357	14.4689724619082	45.9865801373678	0.122109825848354	6.11542799738389	18.3310180089722	7.47907833545647	52.8633020358938	0.181408578850205	0.412430425045471	0.0655239681549299	2.11761964065973	18.0437952236938	46.8682203445289	57.5046825079902	0.00356632143867651	12.6035980071616	47.4919184914182	33.9219	13.3328488846863	9.01092144358325	0.147448021006332	5.45781236373642	0.0812500626459423	0.489196975511912	0.0188566064898129	163.936220472302	13.0842557132111	28.0508715151695
TCGA-55-7725-01	17.7981182898733	0.153671854689109	13.0232015382452	16.8040149543043	0.814583627428192	0.0473639654621862	100.358246038451	6.51907858687606	7.35448516106487	3.81368687315863	17.1031278461872	2.49142208423083	13.0002633550606	10.8944437521654	2.92117461557198	1.83166765233336	2.41251284336085	12.1588222119278	0.112599011807542	17.7288573699597	10.5463586499394	13.2375244477142	59.2978466432463	0.142161749058934	6.16804684928897	18.6813776549448	7.98630601674713	38.7290727749238	0.154466663014302	0.452849227684217	0.0716263241394414	1.78434119394597	18.0206	47.2462359032949	54.6590283836187	0.00320103699190554	12.805376804161	49.9177161496587	30.3956057097603	18.3028616893269	6.9149196700622	0.146312333401939	3.75079608339326	0.0677298800671235	0.454483685403817	0.0184017662367118	140.376917466804	12.7345784147614	23.6181723368593
TCGA-55-8207-01	16.5151862193864	0.142012789886566	13.020716096966	17.2472119484957	0.841378577336033	0.0452960560171276	106.267321926221	6.53190896899039	8.72979868111153	3.66742301293745	17.1781601101573	2.48624	13.0180875019601	10.9186068052733	2.92305853938068	1.82791877166864	2.45362640605122	12.0638915868011	0.107168063766953	16.4668030679702	10.5844476801145	13.6319602587267	55.8636911606813	0.140550496047661	6.22354465205162	18.661167311891	7.99714031320123	42.0378667946503	0.183650774442634	0.434644084436854	0.0727066273029029	1.80633295104808	18.8461819905109	47.0081450684375	55.6803553949133	0.00338170939348981	12.8734862707183	49.656858915356	32.4348726788111	16.6943262350094	7.67320155562956	0.146366295371133	3.96379065288402	0.0718981620138868	0.440837343887182	0.0183204587200071	150.895682638195	13.0531470816883	26.3894594962295
TCGA-44-6146-01	11.2162037809982	0.215837859516848	13.0357500346745	19.5598392529844	0.843835197821144	0.0283455747276807	137.894492003526	6.5865841360202	8.78516751075108	3.83209722780118	22.9841590211149	2.50083238300408	17.1022490499601	10.6544315984427	2.90540627974644	1.87217445297567	1.72117478797117	12.553036974958	0.11536066856781	17.7028854152032	10.2370597128617	11.9838515696286	43.1056135645259	0.102605996542931	4.77664890375212	18.7968446147049	8.80554103065542	45.4394349336359	0.182069628159691	0.386089400468266	0.0575506857299955	2.33326933705619	31.4167463535933	58.1505363506862	66.2461618493723	0.00305185968862402	14.0313897963024	55.3750017198937	40.9286726480666	8.98917880109856	13.6986937920604	0.146787126135684	4.57583385833577	0.0955894685108473	0.450032035387217	0.0164912445903592	157.897199762364	14.0253783289671	30.5698690648367
TCGA-55-6979-01	13.6553152575184	0.0940994127441005	13.0105044449059	17.8574565119019	0.84885575567172	0.0334473248533686	111.491467727176	6.5100688464941	10.1964960576966	2.89154850048963	17.8222	2.43856291128714	12.4510172775235	10.9094138399927	2.85145481044443	1.70663331329205	2.10688345428781	11.8705098126077	0.0896863325716554	13.2985976977436	10.6433120614744	13.2145749690437	48.2392122736137	0.123673607438347	5.78384807482956	18.3728222811685	7.66258867462197	44.2645466254592	0.173568816757357	0.3943506970906	0.0681799232573031	1.67844724776119	17.2349841292352	46.5821292756561	56.7067798247624	0.00323427779780542	12.595934036907	48.2750385905469	35.8570612511684	15.7715618630495	8.21470611200191	0.145416171142564	3.85702908375216	0.0522064101708448	0.409422678906427	0.0179901993258341	150.19564371328	13.043139491653	26.2496250407311
TCGA-55-8615-01	12.617955202231	0.167695829534284	13.0197013220634	18.0239705149921	0.891285155987654	0.0376164205608878	123.809703447048	6.56593321768282	10.2600644274936	3.6560025626326	18.9416686792969	2.46807803620346	14.0374835365431	10.8184801825304	2.90075903224034	1.83488085851176	2.35546744104839	12.0098451504106	0.101942932111828	15.0922086374632	10.5367509108818	14.2149760692676	45.6632535228928	0.122345723583443	5.91787629674381	18.6127361946256	8.0894487390212	52.7993928599164	0.229718045137379	0.40364386583217	0.0665810351427055	2.24104096465295	23.6302208671342	50.0587595173021	60.7402673088515	0.00367169963753439	13.2679949757999	50.3660542705373	37.0591575015974	11.0627382360556	11.0349525842853	0.147574715122151	5.36887243171814	0.103940117671766	0.468102020728653	0.018058642406495	174.362751729205	13.7665342728577	32.6854829010422
TCGA-50-5939-01	9.10520909893075	0.164209560010316	13.0298810701436	19.9170674850036	0.795406902404007	0.0187191953010538	137.930380081168	6.53798801758649	7.48229861802725	3.0163071121931	25.3220839416483	2.44615344595191	17.0383611843643	10.5283763174439	2.79530769645062	1.71195487045375	1.19984837788562	12.5917645364445	0.100776370108278	15.6201940875485	10.1604258733468	10.3846723913629	37.4761028956532	0.0825515287893372	3.96086698835791	18.4521168572835	8.42197416435894	41.6060912743333	0.114196523495178	0.359078319321199	0.0484779138230641	2.16520752223173	28.1594260984222	60.8201432621853	67.7936905926594	0.00248575428403367	13.6872848017107	55.076	42.9170642626066	9.03715513662954	13.7658874398254	0.145431956294434	4.03645041474201	0.0561792859262121	0.437082181556061	0.0158790504193905	134.846255979615	13.4685464510245	24.4235097603507
TCGA-05-4418-01	8.4337636785716	0.105173199649056	13.0078281226389	18.5439406866167	0.820860147807272	0.01835648222642	126.155945445654	6.48883233311714	8.15077047660786	2.42286461471785	22.5473135335435	2.36921324615771	13.8554431949885	10.5936162425117	2.71152402603992	1.58000084971474	1.34605873551784	12.0038312248641	0.0802025374409696	11.8219356164255	10.4244321115318	11.5816751937358	34.5709590799193	0.0832220964513196	4.38322	18.0073113873696	7.44683266206322	48.8870224648925	0.110281683930127	0.354224340782048	0.0492704314925237	2.0851644078625	19.8953329410288	53.9788571601549	63.8075550240386	0.00268318676768078	12.7302643449406	49.5347378619614	40.6690777662023	10.2910610872059	11.7261251937967	0.145709147499834	4.77707193647048	0.0470736043487102	0.457853297370652	0.0170748892802859	140.29155814743	12.958414673957	23.519769960805
TCGA-67-6217-01	17.4434769784884	0.146658031963429	13.0243907165231	17.4833335047325	0.844464880131893	0.0490524560870062	107.13111788648	6.54479099250086	9.17293104607159	3.8429406017807	16.9935311945114	2.50889257238664	13.3117139615594	10.958122473392	2.9593267800292	1.87193847537715	2.54873766133431	12.1302179017519	0.112275018246098	17.2921251389192	10.5755358259871	13.6561018288861	58.4248014415159	0.148343072148271	6.35013281186669	18.7862013942287	8.2032395611172	40.6448347208622	0.202488968861491	0.438424097432808	0.0762213876994594	1.75283531485004	19.7084714211685	46.9562	55.4984100453929	0.00344407512420451	13.0208616458997	50.3425893034825	32.5977630622139	17.1204755371572	7.61469194584397	0.146210656577156	3.73130681185617	0.074635897704098	0.425727545328553	0.0181809856082346	152.626112313799	13.2017247110505	27.3922785889455
TCGA-44-6776-01	14.6307788600498	0.160536504835462	13.0214097546781	17.7082079196509	0.873639308768893	0.0429300893249965	116.064866050188	6.55754207641446	9.78132972511172	3.7664873896396	17.9645153785941	2.4851825298657	13.6555296423683	10.8807016766203	2.92707481386629	1.85419537593876	2.47949421757427	12.0454528503287	0.106349211189044	16.0035750189992	10.5615741214964	14.106924969067	50.9734319933211	0.133823936034612	6.16189044010904	18.6878255726452	8.12171303740375	47.7726613126303	0.220669614638154	0.420062895309792	0.0708671957043061	2.03530425509606	21.8071081254303	48.5207889289706	58.3368807372094	0.00361295555473569	13.1512024122642	50.2275760139155	34.8630963043309	13.4285839116978	9.42541492573616	0.147112732893806	4.67829428840539	0.0927956365001531	0.453444101846191	0.0181952496597208	166.09582783569	13.5250417687111	30.5204468208169
TCGA-05-4382-01	14.8390310787861	0.106567162646633	13.0166466939125	17.7688444194935	0.817787749326632	0.0343668505252563	107.870101140612	6.50600399060869	8.72178792888216	3.07209575131617	18.2136416107449	2.45729872805109	12.9397680568521	10.8809395139341	2.86478508008029	1.72988162641627	2.00677650279105	12.0643998939955	0.097031800446583	14.8560478842373	10.5600178658613	12.5209246500256	51.7059931577208	0.124426769580001	5.59947633101607	18.467620155538	7.83016775996095	39.4115458319475	0.148543495131089	0.407684978086627	0.0671357920421262	1.63924614757886	17.5376206601325	47.8059733328973	56.3782086803924	0.00300811649795574	12.6915465888501	49.4634922376324	34.3345079710002	17.0363343043824	7.6891896724666	0.145140203257439	3.46614399303251	0.049045775784295	0.411087024191013	0.0177524957939232	138.624497997397	12.8385739929504	23.7589990303282
TCGA-67-3773-01	18.2141047083568	0.177129144280756	13.021064179688	15.9867651205988	0.818160448435749	0.0523722369841922	95.9373309880508	6.51316702163884	6.53977545060324	4.04269834551021	16.529947650103	2.48041383742529	12.5458339083666	10.8660225438981	2.91017958941333	1.83813505795581	2.61500862165376	12.0799259030086	0.114120300127343	18.0517672936119	10.5739757710317	13.884528251321	59.9861980552407	0.144845662509084	6.4559850541926	18.6386912081994	7.79531884580467	41.2523270462312	0.148231102195297	0.473766414659987	0.0709453801561473	1.96018033251001	17.2711811439706	46.579309402673	53.9002	0.0033280322538936	12.6747004766466	49.0322105218535	28.4084354138351	18.197985569031	6.65552577044002	0.147298378491052	4.36078434262028	0.0807608912996159	0.502906761487337	0.019062911660654	142.902222287796	12.560749821977	23.1976671910285
TCGA-78-7633-01	10.9539895775239	0.192985064398738	13.0151114846863	17.1412765706853	0.864605241648319	0.0313365152472468	120.007535450545	6.53444	7.60803281628284	3.52035257518291	20.1278722750332	2.41889349895801	13.8440730929093	10.6463331439747	2.81127099721727	1.75345718026347	2.07388564294207	11.986267402635	0.0974049213306837	14.6313044945188	10.4737609625407	13.8410836914411	41.079408619891	0.104190112051562	5.45882426674348	18.3530485942257	7.67740179403514	56.0266483749472	0.157371903005548	0.40809487313744	0.0564797004000481	2.63233729774325	22.3648652991418	52.1329198781485	61.9869799612171	0.00337568078584566	13.0252292055404	49.6121828066798	35.1922654715464	9.86539582447013	11.4479080612101	0.148480089431248	6.58571001014119	0.105430727953343	0.548769995794965	0.0183864867909363	164.182212593481	13.2633346043334	28.140862140831
TCGA-50-6597-01	17.8694082712777	0.13003753889141	13.0244864779991	17.6797164634895	0.832509948680804	0.0474763162572441	105.844666136614	6.53715115079428	9.29031388049025	3.68195850779016	16.9625984690922	2.51146029941742	13.2365931320933	10.9832353638985	2.95919300302086	1.85423602282066	2.44714301261569	12.1572307806316	0.111044655101879	17.1706943245143	10.576504250024	13.2313334248671	59.6553246389599	0.14912335509053	6.24460087200138	18.7805709234725	8.21972723062203	37.9891828653153	0.192874738777617	0.434181290069017	0.0770542823324234	1.61579827031263	18.9415591237306	46.648680674232	54.9128787876878	0.00331031738712701	12.9614124141596	50.4166322719203	32.7847880305893	18.4057651299076	7.18841952148499	0.14552500074176	3.31880372531954	0.0629045344714061	0.403852553293026	0.0179659977575744	146.500778389114	13.1077193898425	26.2206933107131
TCGA-44-2659-01	17.5276303191117	0.168049609546328	13.020272431884	16.2572156184013	0.824891702449209	0.0497689620650211	98.5906766426134	6.51651524741096	6.99533386333027	3.92130828367172	16.7398664888362	2.47748726190119	12.6248356218437	10.8701761838438	2.90689382255573	1.82893204635615	2.56286068918515	12.060588364697	0.111346558301539	17.4644818108472	10.5783126485966	13.8545895000879	58.2497354345733	0.142154914244565	6.37920546430496	18.6218683927042	7.80992676644973	42.0017188522047	0.154829691200727	0.46258464561592	0.0707081919033402	1.94445628392428	17.6011796454989	46.7348462036002	54.4644728261187	0.0033438119011798	12.706207137591	49.0654257070589	29.3860396088313	17.5778955842334	6.96749396030403	0.147146106799825	4.35014606359573	0.0790664488242905	0.491237649103071	0.0189102996453706	145.289236889907	12.6728432792392	23.9472052312132
TCGA-J2-A4AD-01	9.35245213561305	0.11781062201939	13.0197450670119	20.4700419796465	0.904796166660053	0.0245593468427584	147.121600108072	6.58234671696328	14.1120539229319	2.93206786259141	21.7038458497957	2.45912564791717	15.4123392320716	10.8007850472235	2.87450814429479	1.76784843608577	1.77912833098293	12.0900909825984	0.0904885712547904	12.881195435784	10.4616057085786	12.842033430795	37.3927716659525	0.102802841674346	5.01439135106271	18.5414432286902	8.38465194415968	52.652029807793	0.257870122794219	0.343768589511621	0.0620434727141635	2.01346344726087	27.6792060043211	53.4184369177479	65.7370840071029	0.00339486154060827	13.6264503249011	52.1338250702622	47.3122032117641	8.64373991239358	14.3226389292512	0.145788406085034	4.53244269751352	0.0746563110819137	0.386043163839394	0.0165508555657849	177.46012799993	14.4453764864342	36.5740976151151
TCGA-55-8091-01	15.0278485041594	0.15305959658426	13.0136036812478	16.3957450061236	0.845706849025352	0.0425000523074735	103.553893013858	6.51289112934163	7.63459203919398	3.57037063585921	17.2062157718322	2.44350941337446	12.3726926529923	10.8306531395568	2.86105307036565	1.77141	2.45399009732051	11.9012891271702	0.10050018198061	15.3568481356818	10.6140445512815	14.1564673445313	51.5255670494388	0.129830899629738	6.21843377746563	18.4439010442457	7.58100216279028	47.4767791355766	0.159377663160691	0.439378600515263	0.0668614164467808	2.07093824076712	17.559754267835	46.8996298235748	55.9361	0.00342501929478055	12.6097949677799	48.1050954326778	31.1328016428056	15.3124699329081	7.88733997699113	0.147448854370432	5.0098174046049	0.0807245551500311	0.502348296058623	0.0189803125394392	153.07925814009	12.7942294740869	25.3321448864545
TCGA-73-4670-01	13.1199854937487	0.108402993600741	13.015005816222	17.5707933234787	0.779593549038997	0.0265469026488588	106.561273292462	6.47479292297942	6.78692607245105	2.81180295397353	19.9228273008795	2.42100630986261	13.1732176677341	10.7315568047808	2.78647668820616	1.64866270409003	1.6020699069013	12.1533635719815	0.0930715611872874	14.5202613025926	10.4582425696096	11.446173564672	47.3855236713567	0.104763911940986	4.91550099426798	18.257490551771	7.60548767626795	37.9023936669905	0.100767792563726	0.400414210823553	0.0573113371472574	1.7195784967399	16.8813826703065	50.4851990544305	57.8309604784571	0.00260720255366561	12.5506224748534	49.6643539451122	34.0439747437642	16.2867016684703	7.91597572776492	0.144969066885233	3.52436765638668	0.0404008535617138	0.437974027650928	0.0174769617637048	123.378494160365	12.4051020617563	19.8725590757948
TCGA-55-8621-01	12.1735724733501	0.145651231120703	13.0191679126647	18.2947783647634	0.862061415138525	0.0320608395904142	122.885306955837	6.54633364923556	9.63981931477448	3.33230286822453	19.7210820380463	2.45614413000179	14.1211376482775	10.7867077229094	2.86805762206197	1.7782065597973	2.03796164804473	12.0777207813416	0.0984616145126962	14.7140883590046	10.4942647282322	13.207706314573	44.7080389860268	0.113940078904487	5.47585016339287	18.5203460445634	8.03171953040452	48.4292796486733	0.187129151266614	0.393135911052061	0.0630733680689447	2.07302884465659	22.5189635796659	50.9451067009784	60.9171299581594	0.00330841677460289	13.1640034717454	50.6216291774601	37.6722539657066	11.7420717414852	10.6870346216476	0.146655423457546	4.70067861795447	0.0779519255875821	0.448053400887865	0.0176334453475277	160.481899442199	13.518917597662	29.2800370736505
TCGA-50-5051-01	17.0360950353278	0.19014708062558	13.0282434224683	17.3897961034219	0.857995493620482	0.0520480522441875	110.743933816058	6.56524381839496	8.81903649703932	4.26972883167629	17.4310157551827	2.51948617079568	13.9465761696108	10.9074241972169	2.97635523052318	1.92969466208053	2.6697562304467	12.193911550541	0.119519701871634	18.4211248209119	10.5258615130326	14.0781216972224	57.4267721985062	0.147184470787811	6.41132100869089	18.8788513492257	8.35913835143541	43.7438924821163	0.219280198541474	0.447061015758883	0.0747660988444075	2.00544806589595	22.269866019923	48.4563754659889	57.006651766099	0.003611257844336	13.2817699054192	51.1818878917208	32.5285431939498	14.9947725945283	8.54754586661471	0.147240667026933	4.34808802757972	0.101202659013619	0.459025051563496	0.0182888964488718	161.17571263924	13.4319416391966	29.4420476402541
TCGA-49-4501-01	17.2966076141651	0.120085071752067	13.0231992279759	17.9160955487695	0.836198399186687	0.0449711625683292	107.739875358745	6.53672476032556	9.80598118028719	3.53473464940274	17.1082339723349	2.50645165504397	13.219607757817	10.9896895041969	2.95214732213086	1.83737562397046	2.38508999549151	12.131303611012	0.107775440793168	16.5439435263357	10.5855709259456	13.1506917610517	58.1820441222796	0.14639064226763	6.16446050477064	18.748394998668	8.20302138499595	38.2820460529104	0.196819990160552	0.424634046530081	0.0767502678173006	1.58348448383973	18.9197328243253	46.6269617750015	55.2305123599757	0.00329882480866636	12.9502880949273	50.3172407939125	33.7260227412423	18.1281243745541	7.36403946998542	0.145287816396696	3.26385810764682	0.0595465186428872	0.393543873410985	0.0178400483134712	147.347313674477	13.1669462401858	26.6126530524958
TCGA-J2-8194-01	17.5657663340491	0.164237800354127	13.0284817722201	17.7007058277966	0.847156505316245	0.0505100809767656	109.833870464297	6.55908444376871	9.21028554640208	4.06429442781805	17.3368039945268	2.52518461729281	13.8719734981081	10.9483066300325	2.98194324482385	1.91335992513921	2.56848590126199	12.2211050002137	0.117939819161207	18.219975334882	10.5329257671096	13.6195631647083	58.951945567569	0.149433288044739	6.32036677385611	18.8869491124575	8.40633805048039	40.5274018258186	0.214321291971919	0.440538221286763	0.0765502638886455	1.8067525137871	21.4135945389857	47.9633806604415	56.316518536745	0.00347731019733717	13.2310187704277	51.3025968976011	32.987699923262	16.365816786686	8.0436831765778	0.146388142119394	3.75889793643566	0.0828494948066837	0.426762070698127	0.0180118559797087	155.092753958193	13.372448091397	28.4390975146596
TCGA-44-3917-01	9.68003695744669	0.162718000803859	13.0198093276447	18.4070413105517	0.817481795133841	0.0222762128457266	126.725651575768	6.52027295160043	7.20856440462389	3.0579532949541	22.8346134628614	2.41633258947348	15.096445548483	10.5673634331352	2.77493504209825	1.69045067517947	1.4861721973155	12.2590964388242	0.0951764381820619	14.538504262286	10.3187967445282	11.7186057165284	38.3334416541581	0.0890353689848978	4.51480110511918	18.3004917089335	7.88844873968643	47.3965320938809	0.118924213254332	0.378467190182135	0.0506136138531118	2.32271154496644	23.6412825086256	56.2525037530907	64.5998191871062	0.00276890333370867	13.1914906226004	51.785926048683	38.7117934338036	9.78105027260177	12.203486881682	0.146638385232713	5.00446891200355	0.066548837657612	0.488394969454798	0.017050637269442	143.153924444433	13.1662020350317	24.563186325294
TCGA-55-8203-01	17.6270156067454	0.162716470666072	13.0255489617294	17.2474217470179	0.842457657263489	0.0507848746536094	106.155872576128	6.54621985454374	8.61036700922662	4.00784035116724	17.0302557918241	2.5105677814562	13.4059769188558	10.9341692510428	2.96059464585228	1.88700492390796	2.59283536160889	12.1554552414494	0.115373296595855	17.8753745536893	10.5577197402296	13.7604782010142	58.8872509098375	0.148416881887233	6.38462495502155	18.8049804560887	8.20918310028118	41.0986441853775	0.197268452870246	0.446950958804668	0.0753463374882504	1.83522898103317	20.0307308022669	47.325036598438	55.5890635880049	0.003460538993782	13.052502972531	50.4837883780102	31.8483705328002	16.8428356410486	7.65096400366069	0.146601240889841	3.92176183497374	0.0814995945140406	0.443341253274618	0.018311883630041	152.781383500412	13.1643577367883	27.162866741011
TCGA-97-8177-01	17.0991053362416	0.140112737542254	13.0253624080037	17.7531891460127	0.83316572427318	0.0452531434645529	108.212576984718	6.54079219048643	9.0477777271496	3.71923779763716	17.499737597501	2.50816371274461	13.5533235407336	10.9416742974039	2.95033876824457	1.85499307519239	2.37519690911098	12.190315282379	0.111601096091411	17.2633053085987	10.5419130906319	13.1514033336797	57.7449840418766	0.143088675922171	6.0930088101241	18.7722845977772	8.24779398955771	38.9773380747899	0.188882183772989	0.431229314070804	0.0743417530554322	1.69937147889136	19.857671187807	47.7123115408504	55.9521805333926	0.00328765281640979	13.0477418941903	50.7986465698733	33.234468207174	17.2014253849454	7.68681998936377	0.145777365320301	3.49728492897795	0.0668451734511088	0.414334068293594	0.0178800513371672	147.591889030971	13.1666488233556	26.4670342752677
TCGA-55-7573-01	15.987969225268	0.170826754523501	13.0320874788644	18.539554992109	0.852451499609425	0.0442051141158781	119.010199770067	6.57607261915402	9.87422495990204	4.02238472136835	18.6707416457737	2.53219592528517	14.8864434513212	10.906899269117	2.98450822079315	1.92445557223319	2.34952805202052	12.3336722537199	0.118668544665231	18.2170943022896	10.4573520307603	13.1607590651265	55.246974497943	0.1389945180145	5.92140741476296	18.9342824537279	8.65911646288666	41.0745602634568	0.226067908303217	0.421082113323288	0.0734087395233598	1.85958622145984	24.4798729385318	50.3538870908406	58.9094563077863	0.00340772318131636	13.5423477076867	52.7749359241269	35.7960582526393	14.2521940008615	9.42288592680596	0.146210509540583	3.74422329759541	0.0852259256679293	0.413436313943771	0.0174167528295696	158.231652888676	13.7097155324134	30.246003969042
TCGA-55-8089-01	8.67799877912396	0.197428878649145	13.0325044675551	20.0373838236045	0.81657928247238	0.019530721291569	144.360453194017	6.56135494848415	7.79439205513046	3.27174331460642	25.722956366187	2.45579942812867	17.6760703379817	10.5042561212755	2.81421930660341	1.75840254979569	1.27539878881316	12.6131657642667	0.104620990176946	16.0980365548907	10.1365711140323	10.8138132507781	36.2699568420217	0.0825196025602712	4.02981492064179	18.5362127589616	8.58330574207676	45.4010699225869	0.131555883343966	0.359966267010044	0.0484180504965449	2.42400887748483	31.6636430326041	62.1466127222452	69.5609256430747	0.00264590166655685	13.9575566159142	55.7837297514031	43.9078915349517	7.57336059583423	15.4149525387474	0.146279437758838	4.64188829843834	0.0738526615427728	0.457546561103653	0.0159270046047952	145.652314004755	13.8069695135107	27.1910458543809
TCGA-78-7166-01	10.4937787269529	0.126757238803329	13.0208054776665	18.9325545767436	0.797969809382071	0.0215629651432673	124.366528567444	6.50991050735466	7.69407669108328	2.82675429443168	22.5914499491518	2.42860104625729	14.9819710412197	10.6385902524129	2.78740394142056	1.67181715003749	1.38744035861159	12.3202233329884	0.0940231458095745	14.4434591270271	10.3274487924093	11.0243730883998	40.7917619806666	0.0918982063332301	4.41443684256428	18.328994777284	7.98316397565817	41.1643894330006	0.114080542847828	0.371292779404889	0.052795975587241	1.92980410105954	22.0981183080407	55.2710851998394	63.157456447446	0.00259445611328901	13.1121404724858	52.079509527984	39.4063875386343	11.7919732889312	10.959363431193	0.145173265354884	3.85227647959511	0.0478360815140808	0.430802815981491	0.0166177259753133	132.874746983772	13.0500298443747	22.9996182452057
TCGA-91-A4BD-01	16.5871446922765	0.190675948143023	13.023950070407	16.6153566422934	0.829458112000791	0.0472696831672305	103.92125351447	6.5318514154499	7.02069389194529	4.06795695745785	17.6425564361548	2.48523039506191	13.3860892621968	10.8236181296237	2.91315379750892	1.85468237208097	2.47121876478746	12.1572966333101	0.114873114891952	18.0110567859161	10.512139462148	13.6953828233312	56.0851094541535	0.135978227289831	6.15799211795682	18.6812159261162	7.99053353854624	43.1301842806963	0.160325454117997	0.456100310265012	0.0683411718871421	2.07919703090784	19.7876827295214	48.6558068926845	56.349732492436	0.00334049159426399	12.9579602501302	50.1799374448032	30.5069102839255	15.6634890591291	7.90096888277281	0.147430159310515	4.57670175477809	0.0892810245800072	0.498617487740459	0.0186034357482239	148.768851348962	12.897494343227	25.1222035812218
TCGA-55-A48Z-01	16.2088777704591	0.116551158265195	13.021212595926	18.0296655710506	0.841131136914235	0.041540945961605	110.167289488214	6.53511620389084	10.0080077310339	3.40346160477302	17.4706582993671	2.49356246085893	13.2296672981531	10.9645778170109	2.93211101580286	1.81347037814007	2.30243669676764	12.0934111437416	0.103960334326458	15.8310197409778	10.5849002610402	13.1346322899385	55.3165433070102	0.139705906750478	6.03161452888568	18.6806194903169	8.12997861877724	39.8127496160706	0.194986008380273	0.415413915237366	0.0743568475930283	1.62266176668728	19.080575586939	47.0246120764925	56.0166692985169	0.00329003307801411	12.9348099761114	50.1245897151659	34.6189676789917	17.1132404849191	7.78931	0.145351862131126	3.41354248430709	0.0592786237074916	0.396465771704736	0.0177901013606626	149.162477606043	13.2105145855809	26.9688839082858
TCGA-NJ-A4YI-01	17.6128058803384	0.186840249231001	13.0288349503451	17.3466840553125	0.851985220219834	0.0533747787161843	108.994125110985	6.56255129673513	8.69684533959348	4.28402481250817	17.2493889438495	2.52407379944947	13.879623806048	10.9220588669834	2.98244514703013	1.93286204097654	2.68059059623642	12.2116112231667	0.120814717269304	18.7042515839764	10.5279748654188	13.9792128169008	58.9508537246836	0.150101305167091	6.44436644799523	18.8975485045469	8.37506562668149	42.3408517700133	0.215092709101495	0.450816570582345	0.0757951385373922	1.94648940336903	21.8269477992375	48.1586506248576	56.4536817926944	0.00357370859710314	13.2550668194057	51.2092176471428	32.1028127278191	15.7295963170815	8.19371797360863	0.14705705950937	4.1553461570042	0.0967023298271126	0.453329051829819	0.0182826687678335	158.389335843488	13.3655283904104	28.7890784970423
TCGA-97-7552-01	10.7718116322304	0.219464577618806	13.0390790044612	20.2329249532961	0.849916172806595	0.0271030203646927	145.014708993044	6.60230065410854	9.50325513932161	3.85679297769147	23.7602404122261	2.51407823222969	17.8913996290445	10.6528358368672	2.92226183528261	1.89551924125585	1.65785843635525	12.6379713866078	0.117388368132816	17.9260473795952	10.1960808271576	11.7646259155419	42.1173499121396	0.100863156674031	4.64117350478872	18.8741593245783	9.05379998001062	45.2544424755384	0.198200030638583	0.376215323135562	0.0575104271768541	2.32736570926365	34.4420033056248	59.6287712830734	67.8238225190356	0.00304850957335301	14.2880160157529	56.5690090202579	43.282709623097	8.25122974695018	14.8560168586655	0.14656868219801	4.42957824885895	0.0978842915294165	0.432290251508889	0.0161146385437986	161.041396419563	14.315147983062	32.3928874115272
TCGA-MP-A4T4-01	10.2439399340417	0.15890059090978	13.0151598116875	18.1780214562389	0.87987793503058	0.0284456330613966	128.432358286375	6.54736899929342	9.50353918137457	3.2477728993354	20.5704122226614	2.42635012863155	14.1928318552965	10.6993410234804	2.82482461231775	1.74635856424396	1.96795139973546	11.9844134506321	0.0932544151071387	13.704011342317	10.4845087863537	13.5571362329976	39.3341881970079	0.103101469922871	5.31326770305402	18.3814945834783	7.84557293409437	55.5317527941343	0.184572808296733	0.383160594115599	0.0581092508795578	2.39855224227321	23.584813509536	52.2667980487192	63.1289251183384	0.00339091645218205	13.1676343692968	50.1287351764667	38.913704267254	9.43790414853715	12.3249163140591	0.147563133827111	5.86844729457003	0.0921010520984869	0.487672530993794	0.0177973913611924	169.010732117173	13.6284015824554	30.7049832270417
TCGA-L4-A4E6-01	15.5280469922684	0.141816170440058	13.0159859744566	16.6201607328784	0.819956566660252	0.0399929224597432	101.833054886433	6.5025633060704	7.21024391515611	3.45504671590799	17.5823450818518	2.44973368873867	12.5749650977359	10.8285669690928	2.85837777756447	1.7559047808172	2.2505337952567	12.0132026835309	0.101807789940011	15.7962688384882	10.5699180983445	13.3139828139829	53.1294114215706	0.127789604066108	5.93706613626871	18.4555815365361	7.65395864845769	42.5708777917717	0.139700376321249	0.437358149826333	0.0659866880245856	1.90174632400173	17.1290049143477	47.4635950206363	55.6077492192697	0.0031609229841634	12.5993837598113	48.7282488679157	31.0857807789047	16.6758970284732	7.41320126094267	0.146616477294515	4.28292906170663	0.065280485742527	0.477811631344563	0.018576084663188	141.722305346227	12.6245627075039	23.1842872207543
TCGA-38-4626-01	17.236248517671	0.140794053197342	13.0247720198479	17.4730939171254	0.817693822375958	0.0440135780338707	105.022671709444	6.52769131070043	8.18276943705479	3.67530958860261	17.5921732746713	2.49964054281989	13.4104958152059	10.9127747682604	2.93113079027548	1.83237669253725	2.29166252848472	12.2078961915551	0.111379050562735	17.4118616961794	10.5267245533151	12.8891539535944	58.1042958870994	0.139798141631715	5.98049627078501	18.7188150566562	8.14600831549136	37.8131398871367	0.164985380131038	0.436420759765544	0.0721087067984694	1.69729282042248	18.9804454208884	47.8729578979267	55.5545215481226	0.00315610210992273	12.9407526924372	50.6207075176207	32.2604	17.8446805876475	7.3289858039071	0.14572901057916	3.45640002917677	0.0623474268444772	0.424148928437122	0.0179387664045242	141.11302733695	12.9380597567702	24.5557570248311
TCGA-55-6980-01	13.1512120872434	0.108745361240628	13.0092644754735	17.5905441072194	0.873464269648187	0.0355196652854288	113.648008342076	6.52235744941772	10.4464735550112	3.05321683140188	17.6303091629912	2.43416561378289	12.4089803102336	10.8931538297423	2.8546068698093	1.72890379526704	2.28762825487439	11.7908715892758	0.0899352833545054	13.1858485971286	10.6668551432137	14.0117248878317	46.6781975756134	0.124536389502403	6.01713865736315	18.376031797912	7.61936195718262	49.4330551141749	0.195187697228563	0.398272230096172	0.0682629097714923	1.87087374485266	18.0663703058954	46.509392900693	57.3562182560093	0.00349046485371561	12.6534351607833	47.907954735889	35.7572271094612	14.162866795211	8.87331348661497	0.146395293217118	4.59610227598122	0.0669103053615918	0.437542743496828	0.0183648978708038	161.724630172958	13.2214709294973	28.5848446718176
TCGA-MP-A4TD-01	16.5353370527025	0.159817072407038	13.0225230234479	17.2427643304098	0.855358548301303	0.0483690631947293	108.397728568182	6.54657459972549	8.95859326450806	3.89504376290124	17.1399399088508	2.49584111353286	13.2615260935596	10.9178485964162	2.94251141095422	1.86672132595465	2.59244635344549	12.0724626017967	0.110626009500866	16.9362756462114	10.5792990139857	14.040820089372	55.891275391307	0.143640805025581	6.37834410593652	18.7322701356914	8.09725579273621	44.0233082143214	0.204096557840049	0.438992001488637	0.0738321224380014	1.91431374966753	20.0958556842854	47.2913599512869	56.2180211673468	0.00354592992117893	13.0143325072953	49.9709062421002	32.5311162210959	15.7101887954311	8.1096665606143	0.146892270115738	4.27385786368256	0.0857925982306533	0.45240898853745	0.0184215586244991	158.019961615943	13.2401449924005	28.1862076664405
TCGA-44-6777-01	14.6184327881371	0.124404025136549	13.0116835726999	16.8939726296686	0.847258447257201	0.0391186045536718	105.744803231822	6.50968663716422	8.59149130314679	3.27190481609916	17.2687580303496	2.4402823265766	12.2691741831723	10.870713262143	2.85681756765344	1.7424183239517	2.33648346174186	11.8685254630346	0.0955467581687383	14.4221697367098	10.6391318536901	13.8418603877729	50.5279044835117	0.128538250053192	6.09474561334698	18.4067822914967	7.58236978490777	46.1521742614987	0.164963632014038	0.422048460037472	0.0678714112159171	1.88807686044245	17.0996608138233	46.4161282369341	55.9137311026912	0.00336089732295369	12.5632548302153	47.9655809842854	32.6997198249997	15.7701586719948	7.86056915663949	0.146623235698811	4.49988797093128	0.0670250137250207	0.462681663153887	0.0186497711310065	151.812951367045	12.861489514788	25.5825652873581
TCGA-05-4430-01	15.5385112381394	0.137315354783562	13.0222861968796	17.6778248774197	0.825212946796565	0.0389208229158697	109.205259889416	6.52706689345325	8.42527447012238	3.49332825198581	18.2552963851393	2.48147199822618	13.5206216048179	10.8693472895795	2.90231427235347	1.80025131343921	2.16384376033071	12.1639100393142	0.105988965381954	16.3824065423087	10.5172344866913	12.846372099071	53.6542434804617	0.129788472588737	5.76427254409044	18.6255247841067	8.06023317476769	40.2039438419977	0.163150417656512	0.421853110055088	0.0685170305851586	1.77608331467064	19.4918443498406	48.7241889272522	56.9591921531479	0.00314226278952457	12.9481973379853	50.4719684182406	33.6623765418729	16.1390864260927	8.08173360710263	0.145864690690826	3.72051009701141	0.0628798537567945	0.430020620978713	0.0178317504991215	144.092753397762	13.0266	25.1690598701752
TCGA-05-4426-01	16.7757619651793	0.157437355998579	13.0140734810556	15.6700801337183	0.812842463332976	0.0456528840630895	94.1690334193663	6.48905143547189	6.17847878077404	3.65633539206636	16.6705045163337	2.44242142840312	11.9388188421778	10.8204624247639	2.85139942241068	1.75902341253567	2.45087454743323	11.9490415054096	0.104130887343513	16.3691027712883	10.6060358740481	13.805813530105	56.0042234478357	0.133709394039157	6.26425071338018	18.4213019380059	7.45377650851182	43.0478459321625	0.127510878662954	0.464201052926014	0.066473983775538	1.9918614231638	15.6196781720761	46.2088295241242	53.8367902606946	0.00321933285117473	12.3911802442994	47.7393371435275	28.2883905833301	17.9724792292558	6.57511208397623	0.147315107853777	4.65275622513443	0.0713755825191885	0.52110129864188	0.0192838830104194	139.345165412956	12.3062883708462	21.6986178689549
TCGA-55-8506-01	17.3793249320897	0.201532553532343	13.020298534286	15.708198148486	0.825280766047832	0.0520033267569986	96.8498721659752	6.51566253514516	6.15741681479872	4.17472250889024	16.7863720679244	2.46984969456108	12.6151641687028	10.8125288672634	2.8949996538126	1.84035142075523	2.65083035520039	12.0538302566554	0.114345413710126	18.0599583901362	10.5601699016961	14.2164610352513	57.7086280309229	0.13977959927649	6.4548535624314	18.6010801405233	7.72067068545904	44.4071995074942	0.146058858090122	0.478044967210828	0.0681944584317489	2.17721626972073	17.8478197966283	47.2665822322196	54.7287817992768	0.00340367965752946	12.6999567338418	48.8865858363806	28.1191279387076	16.6445452858453	7.1251461452175	0.148089154921562	5.04071944676578	0.0953032094878111	0.542009363489354	0.0193113877402117	147.131415089768	12.5792226321896	23.6337032251712
TCGA-44-7672-01	14.3886670580086	0.118704066703537	13.0128708395629	17.3385667727136	0.854765791265967	0.0383164897323415	109.307334073475	6.51931992672526	9.41584555900987	3.23292854079344	17.4580494684955	2.44864771181694	12.5238638276426	10.8933388376258	2.87051720204238	1.75259206478316	2.31307619474452	11.8895615301061	0.0953485375946977	14.2873083807378	10.6349617641957	13.761395161143	50.0506744852261	0.129035886443617	6.05174542229767	18.4512287767579	7.70203442118818	45.9878340980496	0.180039337018356	0.412921752595492	0.0690738431159927	1.83664462965674	17.8671071089326	46.6413201434843	56.4769481858882	0.00339046754758145	12.6728465924899	48.3914829771863	34.0542392461907	15.3955809947001	8.20764929235432	0.146333373969467	4.31576316968447	0.0659793495730412	0.442067190787672	0.0183850534316495	154.683589144825	13.0524447562075	26.8452919055588
TCGA-05-4422-01	15.2909518643724	0.165405284582563	13.0188333627943	16.5191108061981	0.812483461031434	0.0394348948717905	102.46271846303	6.50564734165216	6.51772550603203	3.62649278983272	18.1715260508892	2.45207	13.008558667354	10.7715302830193	2.8546	1.77036833536104	2.19209887025189	12.1009195540058	0.105835438398445	16.6060110198113	10.5102274465476	13.1483776547722	52.6579683411797	0.123562858822814	5.78815165091803	18.4808489156841	7.71667224888532	42.7042738822692	0.130531424382254	0.443337333940167	0.0633371610823497	2.03627570585058	18.1040811392646	48.9212725120296	56.5035061102544	0.00310038568313426	12.7122702626341	49.4005194523826	30.706735687966	15.7993649184179	7.76289307531174	0.147019858434649	4.51843209158974	0.0716300094002599	0.501782429287155	0.018526068067811	140.176909460857	12.606322006842	22.7342622059384
TCGA-78-7535-01	18.600985406638	0.153490600803706	13.0260990871258	17.1906162180235	0.830619886663252	0.0522611938972442	103.040777038989	6.53910614538174	8.41827860924434	3.97679827867009	16.7275007749466	2.51632400598949	13.2420572835181	10.9608930081232	2.96720840779305	1.8841112070706	2.58498491758511	12.1801313526701	0.116526703444322	18.1950501668725	10.5642103691838	13.5289702864374	61.4531032550471	0.152846819886035	6.41356551422504	18.8219340208138	8.2155800589981	38.5900289816497	0.188198509806412	0.451847829398996	0.0769758917648721	1.72429015493799	19.1193610806092	46.7481949606088	54.578000005027	0.0033743886609807	12.9808093474032	50.4519078489141	31.1901313778959	18.3798159755363	7.04203515561182	0.146181503327716	3.5812072538808	0.0729779920483672	0.431088571375609	0.018278938989226	147.171666761359	13.0264907122211	25.896975993033
TCGA-50-8460-01	17.2491511098114	0.154845962898346	13.0243535477953	17.2192886991132	0.830724775084376	0.0471384144971152	105.148247345282	6.53487824986482	8.20267431407756	3.8463206451759	17.3075838532441	2.49976254537314	13.3294560949452	10.9099181278564	2.93811370893862	1.85401475607359	2.44753699750888	12.1617800732423	0.112750271181382	17.5464257851086	10.5448456747775	13.4101002780665	57.9521478553503	0.142678573544099	6.1887774217281	18.7362612206667	8.12174453159068	40.1621623410148	0.177043352360318	0.443300296492929	0.0728652486744603	1.80671018818397	19.3662064607644	47.610641776886	55.6130788601135	0.00331634034343073	12.9659206429367	50.3529266643187	31.8007666873647	17.1076434434788	7.52372540703717	0.146357893489775	3.82102996409424	0.0732519805396097	0.443175655976127	0.0182272253390408	147.350303435856	13.0163491683619	25.7072808736406
TCGA-L9-A444-01	17.5350010441782	0.13804490712326	13.018341475374	16.4458541107929	0.806849517679185	0.045062644571183	96.746772947961	6.49872689484106	6.98633561809371	3.57531513609929	16.8354317731149	2.46853342907779	12.3813687623984	10.8849103146724	2.88660211488199	1.77952151325457	2.35478051361795	12.0630725375388	0.106515521124229	16.7645548472185	10.5840544534241	13.2023636637285	58.3766881312703	0.138629619548285	6.14103871440135	18.5436270983446	7.72786341070267	38.827624910995	0.13767457838243	0.452360453987282	0.0699245470369864	1.75082893882384	16.2401420247137	46.3599674230731	53.8032674776555	0.00312376774506144	12.5488176713291	48.8211902724027	29.6848089273476	19.1677312803844	6.46078021310297	0.146198012265776	3.77880990738827	0.0600761686793996	0.461869303544404	0.0186351132128098	135.962387619628	12.4751357625862	22.0766815577914
TCGA-55-6983-01	14.445696253447	0.201025529226046	13.0340931603075	18.752081826007	0.860860108525164	0.0406926220563542	125.738329226608	6.58906127292485	9.62690488870948	4.1520244729131	19.8208904978257	2.52781170479556	15.6610038091555	10.8270121675905	2.97251451650584	1.93711360328405	2.24959460411261	12.3929994387822	0.120280328342923	18.4034326827589	10.3913408105189	13.1485782340827	51.3219903103994	0.12869745827805	5.67815407475108	18.9359479556712	8.75296897419362	44.1572269473909	0.227890468359943	0.414473626253966	0.0687942975495834	2.09627825115234	27.4733477975714	52.724127234113	61.3978780472065	0.0034257991090182	13.7767652367949	53.6556276636315	37.1259765643892	11.8824028390264	10.9583650602236	0.146862615742756	4.27110581166749	0.10208507531207	0.436457141175522	0.0172628447335363	163.833957003206	13.9273911302637	31.7903793672796
TCGA-NJ-A4YQ-01	12.7179523889251	0.086068792534677	13.0008906520911	16.6756658085345	0.814511033675619	0.0285510569337671	101.554473568771	6.45659532153724	7.65947584636487	2.56602536376582	17.9160612223939	2.37851994349747	11.3742073794436	10.7985384525416	2.75168773358001	1.59405714765645	1.88069529483595	11.7314704693922	0.0815536447252779	12.2012780535689	10.6620709397681	12.8521786885384	45.3935014055558	0.109778366126004	5.49336145543483	18.0261044451008	7.06641259364134	44.6687317591516	0.113046292983029	0.400613355559589	0.0600057813854587	1.75073465852922	13.8737617402847	46.1611033350487	55.5312731168628	0.0029271119750639	12.0492635022843	46.259272473748	32.9197964260373	16.7617875011499	7.28180913046016	0.145650181943394	4.24069565310117	0.0424126402578305	0.459311981887638	0.0185575928799736	134.849212565353	12.2732337196862	21.0127402544084
TCGA-44-6145-01	10.8693001178033	0.183182100802578	13.0308314725879	19.2644780876701	0.817999945536705	0.0249142296939951	132.055492247432	6.55394031172477	7.90668306459555	3.42991121952344	23.1495417311857	2.47140498031921	16.4143678247458	10.6232639760041	2.85237193841493	1.78749670512133	1.53816350434518	12.5034709257592	0.107523522589673	16.6328994683036	10.2461869911436	11.4276170649898	42.089719878777	0.0963871457770408	4.54629743563015	18.607579126078	8.48125836985262	43.1284594864008	0.142402740845333	0.381754355299636	0.0544516349513097	2.19559812958438	27.6142833966422	57.6988792371479	65.2930161936393	0.00280014210183488	13.6808435171384	54.330719369165	40.032140158976	9.96088531606661	12.6134199423339	0.146183501176423	4.27977170440623	0.0720840826455939	0.448828100614102	0.0164923187823511	145.004475203136	13.5732569131459	26.5941731744446
TCGA-91-8496-01	17.461868252267	0.164972733558707	13.015471388808	15.4410395129039	0.799162293451708	0.0468478073875809	91.2913059117882	6.48258642966865	5.61212183696777	3.74239266565176	16.6336140519889	2.44537304451525	11.9381302500531	10.8068532713644	2.85080998336514	1.76202534445418	2.43235325038036	12.0003768669892	0.107034206708562	17.0521954736639	10.5849307521563	13.6023629110024	57.8271822027666	0.134557082094956	6.23767155664332	18.4338396107494	7.45061001633992	41.2662331388181	0.116751755589783	0.474914888488712	0.0659443048589034	1.98382570378189	15.2755488694791	46.3534904373676	53.3195268388651	0.00312992296080286	12.3601832996884	47.8840770586993	27.3220221315124	18.8250474185647	6.21945630549517	0.147307757575276	4.52976253645953	0.069551820046223	0.530609713847473	0.019335099868619	134.090586061894	12.1464735594978	20.4721259527954
TCGA-67-3772-01	13.6098966164004	0.153273883412227	13.0276067604472	18.8657820095163	0.850553144882106	0.0348819084238076	124.094594149541	6.56380467959734	9.93834806587756	3.58147424688117	19.8470579801961	2.49849	14.9485792194741	10.8349033888452	2.92549639764607	1.84521472316064	2.04606589803345	12.2821906348515	0.108213744089925	16.4358777630598	10.4356273533095	12.7223864561092	48.9843826233221	0.121806552137534	5.46288509374977	18.7449571580672	8.46008092044094	43.0995181524507	0.201196698016344	0.398108176084062	0.0668135161629779	1.91149102611297	24.4182239237777	51.7174722215129	60.7767969373345	0.00323943458413186	13.459862841933	52.4478332915236	38.0155320269922	12.697245947253	10.4142727154643	0.146012194505283	3.93382603676985	0.075369614996352	0.41502278667945	0.017157621046202	156.45155326052	13.6874813284454	29.5962828515765
TCGA-55-7281-01	16.6077094835005	0.126559261622966	13.0236617147661	18.0297227260496	0.84128129185604	0.0434776969904052	110.408061893695	6.54219229564987	9.86161868696578	3.55969523181305	17.4931582039943	2.50437890271021	13.465944175214	10.963796359827	2.94796521133322	1.84071945675643	2.3511580588372	12.1434241746364	0.107763966455927	16.4899357693352	10.5656487662549	13.1751835381275	56.4366961291438	0.142285575566625	6.07801785226807	18.7464088470304	8.23379279410276	39.5296615149817	0.200193136495613	0.420721961659598	0.0750999328378975	1.64998375599988	19.7785304727769	47.364397337033	56.1387012838025	0.0033188779574646	13.032098133667	50.5813	34.3529157985973	17.0009346410725	7.85566513168269	0.145510801290981	3.42841815597522	0.0634745911656102	0.399795873978498	0.0177759796176415	150.055050288783	13.2666231308961	27.3235564484421
TCGA-75-7025-01	15.5472909234063	0.190235812634382	13.0274092003354	17.4889739857376	0.84225416409039	0.0437281463240259	112.558528499446	6.55336976569801	8.05762476251984	4.04486613567214	18.5292183480727	2.49947694398427	14.2294135437714	10.8252050763988	2.93265281184922	1.87931401384804	2.35976128794096	12.2397614759687	0.115727882094568	17.9400289489526	10.4674518787176	13.4480762047487	53.7134116453441	0.132094661529448	5.93723588125267	18.7659628928557	8.26638978190156	43.6362392242623	0.183735340527088	0.436335260090145	0.0683069385189407	2.07426977700686	22.4585678541767	50.2074608148077	58.3812800674024	0.00336514321347477	13.2609941682368	51.4536937771061	33.1812758953427	14.0401635687856	9.05843317095812	0.14713813082608	4.43750713443501	0.0922087367795117	0.470250539550137	0.0180324030874744	154.603783825729	13.3007144018282	27.5924142168727
TCGA-44-3918-01	16.8430814399144	0.153735752140506	13.0177827437079	16.420038269083	0.832791543364012	0.0473359335917081	100.289	6.51538447610753	7.50040154806461	3.74106711402116	16.7530016151972	2.46862458408543	12.4728809587547	10.8805691209273	2.89676763927327	1.80770319285401	2.53146829026115	11.9975017045218	0.106742482250383	16.5586010398667	10.6040195713712	13.9226759182287	56.4031147360752	0.13985340253908	6.35405268381958	18.5699114115773	7.7480345329284	43.1367267673964	0.160487673582218	0.451769397791936	0.0706270879684451	1.91708908327643	17.3812616595043	46.4110764720032	54.6843738089982	0.00337402677921621	12.6599953891472	48.6878827711769	30.208914261115	17.2142858400471	7.14382054678892	0.1469963411763	4.37567201041261	0.0758291843670238	0.481275344466952	0.0188713427519393	147.723733830958	12.7344029620025	24.545931967297
TCGA-55-8514-01	18.212827720881	0.145282200032315	13.0256677577906	17.361217022843	0.826928780990575	0.0493511477605658	103.907048095321	6.53590242551816	8.51658429663331	3.84777840424878	16.9666623347495	2.5125123963891	13.2886287285988	10.9559699058895	2.95840143346338	1.8668238027363	2.48412555746456	12.1880353028216	0.114465886359493	17.8588036661015	10.5566002090089	13.2906085153842	60.5280706043773	0.149290974988457	6.27431785316653	18.7943589217377	8.20844576436416	38.0545555688705	0.182880148849894	0.444975704208415	0.075953808681291	1.68751863821661	19.0330117369906	46.9827360474604	54.8201122332574	0.00330135617527579	12.9691437059962	50.5208839278134	31.719796938766	18.367538195498	7.10182645200335	0.145907465292383	3.46821312882989	0.0677643357924176	0.422670698272099	0.0181227102093051	145.164184278914	13.0161405293888	25.5619961662856
TCGA-44-8117-01	13.7313247982334	0.140606059164218	13.005611630604	15.9971457083121	0.859636456392346	0.0397024717153274	102.851698385222	6.49858708469432	7.71643531080512	3.31659057875873	16.9467825750009	2.40777980471335	11.6473227175214	10.8068696980022	2.81553365542414	1.71501439833959	2.47286868653031	11.7023997144255	0.0918262438252953	13.7557259678393	10.6831106962227	14.6953387749155	47.7220150820834	0.123834471808257	6.2861235466484	18.2516514881476	7.24431824302233	52.6435651706195	0.155015856087022	0.432380963448536	0.0644976282142869	2.18492000221734	16.1932781377983	45.9049722354025	55.8698617903186	0.00352404292268284	12.3543425121817	46.5105588672191	31.1009165171241	14.5123592571839	8.03033336820058	0.147916212747614	5.78941341748379	0.0818634131606534	0.529053223888569	0.0194509431533809	157.793492651762	12.6873170642533	25.4540660199704
TCGA-55-8204-01	6.9004224801249	0.215739287944719	13.040760383258	22.2971409714393	0.861893852161196	0.0171066782458296	174.554462662708	6.62297951941596	10.9123001774568	3.36151228727955	28.3566216509947	2.48953335788626	20.2611029604751	10.4956394358388	2.86426731361739	1.83451313081022	1.18810946107454	12.7830053175814	0.107485175533063	16.0029703383573	10.0382174148204	10.7015301147107	31.574640873564	0.0776687342050451	3.76422800045122	18.7560029405786	9.32282392704654	49.8244144829353	0.196397482882956	0.327401384670872	0.0483660271727054	2.59338425206858	44.0603022105476	67.0869289691368	75.9355753856731	0.00281601929669295	14.8449159355395	59.201150972382	54.1693586107373	4.74511746147462	21.3015835950023	0.146199554606858	4.79606907653291	0.0944282850300063	0.414346615546539	0.0149619952237546	167.125766199559	14.9965552822703	36.0025427217708
TCGA-MN-A4N1-01	11.4449101300219	0.131064146884392	13.0198675364328	18.9751289249105	0.860916402426212	0.0286480046107321	128.198952373274	6.54964445657729	10.4375000924071	3.13981622022575	20.4633660668586	2.45690186229826	14.5218311274963	10.7866153149823	2.86408319673849	1.76190518800283	1.87287714967845	12.1225845000906	0.0960186775348197	14.2482656547409	10.4677669652335	12.726589867362	42.961552275097	0.109267228090252	5.21662260227491	18.5145243723899	8.13608331879246	47.2994082991918	0.189794518647365	0.377109686374449	0.0621138635421378	1.97747803994801	23.4082526579711	51.8664802463923	62.0628531304018	0.00320263183825279	13.2618398026089	51.2341836762847	40.0954283271358	11.309061031709	11.3071256373651	0.14602554047349	4.34642507166795	0.0690496966397946	0.420877290940927	0.0171678622266488	159.222982838924	13.6676372093069	29.7579007117183
TCGA-55-7903-01	16.213407976783	0.141734486549644	13.0193899528493	17.231527601751	0.852107276102987	0.0457304458620212	107.334238407677	6.5353461338232	9.08539276392744	3.66216933688775	17.045587670002	2.48273139546902	12.9143976400068	10.9248045504543	2.92273049836293	1.82878886386356	2.5176833491179	12.0124691723047	0.105647865663848	16.1052580688054	10.6060853848476	13.9210293063348	54.9626212163336	0.141049227346807	6.31650184054295	18.648	7.96290963168113	43.7679180878432	0.194576579803747	0.432578203477595	0.0731916583886459	1.84339884955839	18.9447716300447	46.7142459534962	55.8196283315913	0.0034811988950128	12.8680349329801	49.3672302015144	32.7093693107006	16.1957217690149	7.8666975336084	0.146573587853844	4.15510726473833	0.0760127711782744	0.444313095008594	0.0184298241524952	155.346683306244	13.1315255818171	27.3702542945422
TCGA-86-8669-01	17.1650295337454	0.18722576878087	13.0305558677941	17.8308374788222	0.866904096504769	0.0530256022099768	114.183177524924	6.57887036986339	9.69535492455474	4.32038428394212	17.4944633670362	2.53514286259183	14.2849874687218	10.9405275084693	3.00277098798021	1.9592582628318	2.70192069153282	12.2319233693611	0.121569102356928	18.6245	10.5208092587791	14.0735294164175	57.914540558698	0.150943721165209	6.44241682292805	18.9654860291671	8.54791285855809	43.3384146425287	0.247056717154714	0.440951940228003	0.0773013692112408	1.95016080388737	23.5147139750303	48.6098207872066	57.4251336487992	0.00368114975859048	13.4388271268697	51.7999426583076	33.6666787926896	14.7648029802439	8.85671567329728	0.147003618224785	4.14854972059031	0.102984152188809	0.438166273224819	0.0180497850980916	165.021580878921	13.6622836580901	31.2184637572727
TCGA-55-6970-01	10.4479601855216	0.217426868903163	13.0327587190386	19.4099506991746	0.852320089180687	0.027099476499957	139.315662088541	6.58374353087371	8.77123914610494	3.74816873403802	23.148595489056	2.48395509200821	16.9058391671658	10.6250883518415	2.88267634103064	1.84920360285215	1.71241113362151	12.4767727795643	0.111174399046621	16.9256248890068	10.2508503802453	12.2017088723183	40.8471899691679	0.0988895073613989	4.75609389376094	18.7127381415286	8.65379808366083	48.4642582214063	0.180664603127184	0.382241050941061	0.0558498363374563	2.46638707602732	31.2567836793145	58.2533022904079	66.8628132942109	0.0030985534601206	13.9650884369047	54.7736588532573	41.2564083750304	8.28507001982204	14.2822889826039	0.147169253454817	5.0470909706645	0.101092869247871	0.466999584762493	0.0166362872655813	161.559701827658	14.0317411568401	31.0559467240892
TCGA-78-7161-01	15.5942223578884	0.132788818138041	13.0168557845232	17.2905624370466	0.859189138479854	0.0438547378507686	108.51601822112	6.53309288051994	9.48981717348538	3.52365537082738	17.0446586948496	2.47245758910465	12.7366579874408	10.926680742441	2.91012363228625	1.80809036833896	2.49799911235898	11.9487987375851	0.101744433648875	15.3615560655508	10.6295640941145	14.0292977975256	53.250677557196	0.138531682348348	6.30341869539405	18.5906453522034	7.87945328281924	45.1622802373393	0.198446190782338	0.425228545816514	0.0727005437336588	1.84369316220667	18.6535829957067	46.4307854930134	56.0029611717529	0.00351385553765517	12.8099390591816	48.9360928635225	33.312517003281	15.8160773800502	8.03361858097334	0.146550566881431	4.2571563650977	0.0744299476782833	0.441950225513428	0.018458315470385	157.654096314061	13.1621138160331	27.8446860004946
TCGA-44-6148-01	14.9492290605125	0.186381785834369	13.0334757275686	18.731444537381	0.854211438622173	0.0411098643498673	123.278055045887	6.58243029851663	9.66616756501155	4.0617342360271	19.5066919761385	2.52880748388176	15.411481617844	10.8531895880986	2.97393151550366	1.92625264719225	2.24375733148332	12.3843260178616	0.119342586411443	18.3077535693539	10.4087276930606	13.0201345848392	52.648022957906	0.131274144115731	5.70756462612697	18.9285081423585	8.72225756079596	42.4571134628355	0.222160331338134	0.415314816703468	0.0700362694413687	1.9835258210818	26.2611995871273	51.9908166720919	60.5255650136387	0.0033742679541288	13.6861548420973	53.4142811881231	36.7584177392832	12.8075451998864	10.3465844441351	0.146493009942072	3.98917279446218	0.0921046760271061	0.424604525752824	0.0172524121606844	160.092741315931	13.8248037422902	30.8361891137988
TCGA-91-6849-01	16.454164913919	0.171149885848961	13.0213534747552	16.6653561230371	0.832589847884504	0.0462641151179881	103.570183922606	6.5265446674622	7.39708271829652	3.88481719717403	17.3902265764231	2.47810921771863	13.0683338498841	10.8483212639934	2.90582570124327	1.83224578831407	2.46686887939722	12.0919483979754	0.11060372597363	17.2217903386089	10.5480845500372	13.7380846596273	55.6323426793881	0.136469387349832	6.19405734810982	18.6329362992697	7.90672220469477	43.2348247049789	0.162704333652148	0.449931212930594	0.0691528587856948	1.99883892981073	18.9478005837457	47.8486203113043	55.9114609475485	0.00335022091749377	12.8549519057711	49.6382248525924	30.8205158879844	16.0857664873179	7.71661551730737	0.147159326437585	4.45850812028779	0.0822921115472284	0.485672927768106	0.0186276120695957	148.925372516761	12.8756344308151	25.147803211018
TCGA-55-8510-01	13.2317780774917	0.111178237096242	13.0138931758586	17.9242641791872	0.845116786559809	0.0325961663911313	114.05827727199	6.51796926329708	9.55061326358088	3.0374038872744	18.5692657904765	2.44340742713854	13.0289201309679	10.8534342563169	2.85174272798739	1.72556749856039	2.04163580051714	11.9673361257047	0.0931485401184092	13.9393917574494	10.5772545206998	13.0434640923814	47.3035122430695	0.119075365601242	5.61181882235778	18.4139765081945	7.77403888666783	44.7418007838935	0.167738400954626	0.396147506030334	0.0655082987728973	1.80002671919078	18.7011546993655	48.2714404637153	58.030245077031	0.00319034612630807	12.7670900158915	49.1481515278282	36.0388090513935	14.5484024216382	8.85258590456598	0.145791156384187	4.06968471511195	0.0580598759997861	0.425443533265303	0.0178486827716414	150.350022098899	13.1148724120834	26.3574931909624
TCGA-50-5049-01	18.0606517976346	0.125356575925487	13.0232995470918	17.3816461427115	0.81141704158768	0.0452219897433375	101.720865199323	6.51829834381205	8.27974432424725	3.56515316872431	17.0524168725739	2.49962480063521	13.0005444978674	10.9542982278679	2.93294358640246	1.81807035654619	2.31567572203852	12.1737197628609	0.109735313223005	17.1850671069151	10.562647416686	12.8214617210259	60.1625142309047	0.14470352885283	6.07787800622419	18.7020608438009	8.08019082327552	36.1373090704325	0.161386071126092	0.43857827520952	0.0743190763955996	1.57996809694874	17.6426883041331	46.6911567078733	54.2769987951742	0.00312024422057796	12.8008061382076	50.1233952059565	31.706092172955	19.5474628101519	6.67759595144699	0.145289169428581	3.18814211779835	0.0550654698541461	0.410043937969228	0.0179971067068031	137.33445149493	12.8020350055962	23.6674604692752
TCGA-49-AARR-01	12.466904118724	0.190824900051332	13.0342397760178	19.474323094024	0.853391134624146	0.0322421000189904	133.762180754468	6.58742254830169	9.75291134671319	3.8253521944807	21.529103677978	2.5127982193101	16.3967766213024	10.7547136313884	2.93605304278462	1.88911725194111	1.90805771572365	12.4650348820431	0.114865929508619	17.5092860186339	10.3193912682061	12.3850090952382	46.3309514983938	0.113477334096204	5.12955727872642	18.8495232022792	8.79638168486393	44.2861960578364	0.207370297754601	0.391151262612654	0.0630353553468895	2.12369365890657	29.3254364040094	55.3367988316288	64.0143413249849	0.00319793251874549	13.9023755156726	54.5445074041807	40.1660447483913	10.3930961009137	12.4030012121599	0.146430016375423	4.21061351937382	0.0905521051114788	0.425833902381207	0.0166936294200854	160.457361522207	14.0350531779509	31.4491974283538
TCGA-49-AARQ-01	18.5443832826139	0.150916217088554	13.0254589819801	17.1136440304057	0.824898835058193	0.051080503823909	102.024973368298	6.53314810104122	8.16266877066974	3.9194540712775	16.7774231617701	2.5112845305336	13.1600780336153	10.9507649992829	2.95715149576766	1.86988102099145	2.53547779351088	12.1788505483737	0.115551020877718	18.095008358042	10.5614096573608	13.4057457129782	61.3020520869425	0.150831187296987	6.35135511583343	18.7902196232135	8.16339249983654	38.175607490076	0.178390730589562	0.452079212528329	0.0759555025754682	1.71476627430662	18.705433462747	46.7685239430508	54.4458122985671	0.00331529073332564	12.9273206733422	50.3243198362304	30.9655393304355	18.6303154400658	6.92079339380139	0.14610995744273	3.55170441865806	0.0699062712344229	0.433048113208199	0.0182858875188584	144.586577665944	12.9385008863556	25.1535861921118
TCGA-95-A4VP-01	18.2206911121189	0.1587272978128	13.0245051807269	16.8895199319971	0.825438104524826	0.0508022915579955	101.460134587391	6.53038964811141	7.80161985965253	3.95189274978138	16.8324189806061	2.50330172981002	13.0864881445329	10.9239729652793	2.9449088318171	1.86326884043736	2.54418930241136	12.1569011544682	0.115063935168444	18.0337431336556	10.5594528156758	13.5331362854889	60.3694117302644	0.14811467289968	6.35057430974882	18.7535774899455	8.08490088041161	39.3209392715862	0.172360963146229	0.455299515816582	0.0743029302341854	1.79098916168972	18.622617222489	46.9339699729408	54.6055802816275	0.00332857315183061	12.8932206359203	50.0895586488946	30.5593938364906	18.1483480971652	7.01034367578051	0.146453120010209	3.7845840532843	0.0737749953744482	0.450119606719502	0.0184421026579336	145.228386026978	12.8858994081184	24.9423658207573
TCGA-69-8453-01	9.87753176795812	0.203057469771613	13.0356535511659	20.2320344722664	0.842364828289789	0.0239006326124645	145.48052425595	6.58777608999222	9.19024788665622	3.57523293307577	24.339371822678	2.49069018186017	17.6905003620602	10.6112965264073	2.88192649532636	1.83867505653854	1.51886332222702	12.5959520161926	0.110757296208351	16.8794236481471	10.1910696475898	11.4841251030334	39.5986407998672	0.0939949068070528	4.43442546720831	18.737649268254	8.85648209027087	45.7923930552807	0.175807998530606	0.367363530160105	0.0544223153707304	2.33573430492655	33.1620215689459	60.1361468580929	68.3934743582066	0.00292323828776586	14.1430745243833	56.0544481553065	43.9597479811573	7.98475454096189	15.1005932820563	0.146396526028513	4.4994348627108	0.08714181186317	0.436059973675492	0.016052263660371	156.929159015455	14.167426218991	30.880261697161
TCGA-55-8513-01	11.0200138026758	0.215191650656801	13.0384054856968	20.1315182341422	0.851525342106419	0.0279051354769505	143.490732544808	6.60097971646875	9.59662075386063	3.85867247070576	23.4008203957534	2.51456186627747	17.6702969786583	10.6700996386299	2.92581629785419	1.89656374234476	1.6997778004612	12.6106515514812	0.117087266879885	17.8642163114517	10.215675998122	11.8773925837895	42.7399940811976	0.102868528269465	4.72046744119455	18.8747643721455	9.02210740063687	45.2030039434062	0.201431735539846	0.378312054699746	0.0584366942458818	2.29673	33.7176864044247	58.9434560594979	67.259624503861	0.00308009447714558	14.2370843011606	56.2705429392025	42.8566802842487	8.53007536366504	14.4974282847638	0.146557844331873	4.40229361788282	0.0973738658722666	0.430889759448367	0.0162006239202226	161.439728281616	14.2883376137638	32.4105489824147
TCGA-86-8278-01	10.5988991045725	0.134624742639077	13.0175767216629	19.2354258251076	0.907076254619363	0.0299102357350818	136.047256970238	6.57375878944657	12.5720386428146	3.19883281004231	20.1607373429654	2.45648119446907	14.5115769619249	10.8177436520137	2.88109880082701	1.78939757808325	2.07245626405646	11.9870030513405	0.0933859718006529	13.4340304220105	10.5258159013969	13.7105279060548	40.4402595903092	0.111636307672987	5.49394931302171	18.5388497464525	8.16544967698986	54.4348254446614	0.252846013802592	0.368403639544509	0.0644444862877646	2.13133535230989	25.2643651170757	51.2613182725271	63.2445671164442	0.00359665071230753	13.3962376098277	50.8033492702534	42.3580485358953	9.59185396803139	12.7611007493123	0.146730535088837	5.07811765200492	0.0884626253632708	0.424187492748655	0.0173583880835259	179.266338011054	14.1468693386967	35.4064986333708
TCGA-55-7574-01	17.699854438454	0.14212497604789	13.0230502200697	17.0773415032264	0.81681331474811	0.0462450796904632	101.734845370605	6.52086074248721	7.84184492761647	3.70883096531441	17.1232886231295	2.49398782805053	13.0271617688956	10.9174571226982	2.92583873632387	1.82709326974445	2.37924031015626	12.1556582609114	0.110988314494174	17.3896529278269	10.5547554280249	13.1285594009334	59.1052139000325	0.142663570742787	6.13499851168533	18.6882444442519	8.02728301430717	38.1922590513657	0.160446291412786	0.445180852095162	0.0726363890943648	1.71356288144567	18.050330217051	47.0776350097251	54.7058805130934	0.00319281605546728	12.820154618324	49.9959629733772	31.146051030226	18.4742134105777	6.94605030768535	0.145957765669147	3.56614846466824	0.0635291983337827	0.43646450886413	0.0182349650162352	140.639632405287	12.8048996873432	23.9966798787547
TCGA-78-8655-01	14.3177526797948	0.129277398642145	13.0158536541019	17.6030652165202	0.86394422401071	0.0393087698180711	112.823959020231	6.53478880200186	9.82535957202279	3.37923424211327	17.7044823411823	2.46211567759125	12.965968108517	10.8943011911438	2.89171071416943	1.78668901910558	2.35554772167797	11.942779128189	0.0984487508594587	14.7317045480983	10.6100935127813	13.8582336094414	49.990360855208	0.13031261094867	6.06795967909225	18.5369257777605	7.86850820501866	46.7113644322039	0.197848310924792	0.411821746589458	0.0698805462426224	1.88865490970955	19.3538	47.3428015175422	57.3206292638864	0.00347371379149484	12.8606232829024	49.0961753005366	34.8170236583995	14.5386793674295	8.74694161156133	0.14651418183384	4.3980606253656	0.0735121551514187	0.44009106764643	0.0182435643534377	159.554652897082	13.2707768223534	28.4738898223495
TCGA-05-4389-01	9.53783803993747	0.219025633378642	13.0354624184736	20.3098835308877	0.870091001972952	0.0252375719890311	150.533778897788	6.60617881767455	10.0944771718613	3.73030730261269	24.1384624162315	2.49492698819162	17.8175396132316	10.6230748260369	2.89899461567159	1.87244827030229	1.64918215436738	12.5341684500913	0.111212961097003	16.6909990572066	10.2150343754058	12.1057722516754	38.5260777121347	0.0959334582697429	4.6092996327117	18.783715982231	8.91915993538005	50.1494410472731	0.210661420177537	0.366021349429296	0.0556927503140464	2.50684480137557	35.3590118899163	59.9812595360474	69.2585801286519	0.00316017387434286	14.2839879705054	55.9814330065895	45.0082272856878	7.02905802813806	16.2834129956055	0.147038202914801	5.06116859371402	0.108195269930711	0.445730307977117	0.0162017814799999	169.783593578031	14.4860121759564	34.5446920081508
TCGA-86-7701-01	16.405823577216	0.143957546761218	13.0235013257342	17.6547939388719	0.843536684417546	0.0446221162948779	109.561258053276	6.54254275262079	9.16594162518949	3.70963284849844	17.5391456261743	2.49854199246236	13.4635063883855	10.9245988961431	2.9394844402533	1.84833417092992	2.40966462809167	12.132067331006	0.109355931391456	16.7874953249011	10.555396684395	13.4437952740468	55.7955029511499	0.140420190283195	6.12995095499545	18.7299639489039	8.16865111494229	41.3618363275105	0.19439378445344	0.428938237395332	0.0732522019273775	1.78483445912338	20.0430890534314	47.7340123625998	56.4149472858608	0.00337298641410234	13.0333616640285	50.4366893867064	33.4655	16.2357912830938	8.04148035060294	0.146164727075757	3.81024443427074	0.0724505335789269	0.426963285854209	0.0180277829253549	152.152277169771	13.2229268050044	27.2939
TCGA-55-7728-01	11.6615690413287	0.196208464627464	13.031699526002	18.9621093551912	0.825465758139493	0.0281000090683305	129.521313664304	6.56043555475977	7.91926090734617	3.64481710833189	22.377881062411	2.4822769954463	16.2302837050222	10.6533275912625	2.87551846527725	1.82212442525855	1.69124801260896	12.4829409071841	0.111278440330808	17.2358962071283	10.2721107365305	11.8478246187416	44.144115160373	0.102405953539752	4.79130573765418	18.675819302828	8.51381661274668	43.6786348770687	0.153621503025408	0.392963484906137	0.0567914251543232	2.2304479571225	27.5514896840032	56.7039874474116	64.3787590049307	0.00292873983482337	13.6921138369559	54.1375140230911	38.7316674829154	10.3037060933391	12.1914065829917	0.146554874260526	4.41321841294871	0.0809570040270828	0.457699287251238	0.0167521085853384	148.719107459346	13.6005500492471	27.3512067060976
TCGA-97-A4M0-01	17.0432976585753	0.167848582834223	13.0244705979794	17.3633883145181	0.869263466227766	0.0528159850091859	110.005972520727	6.56145664490843	9.59787994095893	4.08668719115421	16.8409667921277	2.51168500318673	13.4150083311044	10.9526322347392	2.97346120562671	1.90970686650199	2.76376138617331	12.0786025817277	0.114073744804074	17.3764003978096	10.5912377528333	14.4097168375673	57.2031423827399	0.151076902635213	6.6037813849888	18.8287610851619	8.23578505129508	44.7916732814069	0.234826864232681	0.442161295251562	0.0772243768046519	1.92793285764206	21.0470733891629	47.0010220841678	56.2156737201797	0.00372126888509178	13.140329146863	50.2627300356028	32.7633666858156	15.488922548719	8.27317613105535	0.14707846574613	4.32198283080091	0.0961730614066655	0.447348217991554	0.0184561037914203	164.503689497669	13.4420131002358	30.1796764436326
TCGA-44-5645-01	18.3930417970992	0.157951371974376	13.0258960753425	17.1436801663423	0.833894455920941	0.0523457141232285	103.507428924335	6.54075845064492	8.3902639676252	4.00840536797504	16.7653755675071	2.51442739078942	13.2594987147042	10.9517813621733	2.96525070666855	1.88639068401491	2.60387610879786	12.170028677738	0.116506909862724	18.1647652114353	10.5637275234458	13.6364341146485	60.8787369360084	0.151990972324957	6.42876748394311	18.8168561995402	8.20328669163825	39.3917974844876	0.190042830360229	0.452283534951992	0.0765191246065746	1.76533018269588	19.3174564001495	46.8625614910039	54.7870970775417	0.0034068494331579	12.9931771848778	50.4121734192103	31.1933845236312	17.9632146416423	7.17788937515919	0.146367324579255	3.70679089466236	0.0762447336011264	0.437578914366397	0.0183336455415697	148.816235402138	13.0506909801649	26.1929072171359
TCGA-50-6593-01	12.4484898466734	0.135461973724846	13.0154940450208	17.8077487184964	0.851227610500721	0.0320273390977091	117.132443325697	6.52706757697219	8.97329363316548	3.20966191721871	19.2288702089027	2.4401804664406	13.4727938394195	10.7856858987795	2.84431268926835	1.74221253612143	2.03492471510294	12.0043338273839	0.0954385545297297	14.3140417862028	10.5297346242478	13.2126607063183	45.2525076504697	0.113861312871601	5.52385756876571	18.420987558556	7.80627459639433	47.7702472196085	0.166665854708754	0.39860822998865	0.0624702189318435	2.0271430165803	20.300466320722	49.8356207189991	59.5846999483005	0.00323929268162087	12.9119658482071	49.6170199283023	36.1124934707779	12.7651022855437	9.79091363868518	0.146592783844601	4.68043074192064	0.0705427206525426	0.457427661392756	0.0179127326861049	154.890478878883	13.217897048068	27.170543546402
TCGA-62-A46S-01	18.5861778008994	0.174374532055952	13.0280201399733	17.1877043096449	0.846003179342773	0.056107363634765	105.406474711646	6.55521797082826	8.66650678229924	4.24197929521803	16.6971194000073	2.52655916410842	13.5130577532299	10.9591229569096	2.98833396442645	1.92789266809689	2.74224443522323	12.1882058053958	0.12061765679072	18.7405367571091	10.5585585603549	13.9781749859536	61.3837013283222	0.15635723140115	6.58488688746474	18.8986178095422	8.32630180532572	40.6803244090152	0.211396507016768	0.456568064457702	0.0782154153702008	1.83959460812377	20.5235720598026	47.0715388302614	55.1880392688253	0.00355535571916329	13.1368088879042	50.7958286074705	31.314844800494	17.1939921945184	7.50718874008796	0.146764822337744	3.89650487533045	0.0887194757369985	0.443773472186794	0.0183896536960995	154.98025665643	13.2334477759029	27.8584250145999
TCGA-86-A4JF-01	17.4530216698295	0.159779127387215	13.0261356322329	17.5790099955889	0.858530435158959	0.0518850045853839	109.665047893431	6.55954500982049	9.60828099210264	4.03293491742301	16.9609474402067	2.51944353564013	13.5615692949481	10.9661	2.98042264459757	1.90915969042491	2.67343044049405	12.1390119919628	0.11529501825694	17.6629842109888	10.573219001792	14.0030295199224	58.4501417947295	0.151813684238613	6.48971210773192	18.8590760882398	8.31976200313215	42.2240728444891	0.22737573194214	0.440125286149242	0.0777967464126435	1.8245344604623	20.968275995499	47.1665530587981	56.016394584624	0.00359994013942593	13.1641266269448	50.6875407342246	32.9641121197516	16.2400021444651	8.03354154409574	0.146581830423268	3.93091101964321	0.0863450643884611	0.42997694360257	0.0182157575438872	159.512995015647	13.4077289191437	29.3262253152746
TCGA-J2-A4AE-01	16.1116257358686	0.136687203534785	13.0225120433817	17.7230560195128	0.840370524339417	0.0426690642991016	109.718530261213	6.53781976394355	9.19119496554401	3.59562059029467	17.6673548631707	2.49274379955473	13.4076207541583	10.9200086739216	2.92885178576462	1.82982736853457	2.33916794542223	12.1227265177759	0.107202911124179	16.438229269809	10.555925742864	13.2887565119875	55.042634097836	0.137744521321492	6.03817591759782	18.6923193603621	8.12687694395658	41.0636273225051	0.188100282844955	0.424365733072155	0.0723671634391916	1.75634170586421	19.7209638913201	47.7703590488978	56.4788932548925	0.0033162321664018	12.9906368345048	50.3246294576434	33.7613702955429	16.3051887013729	8.02854237056098	0.145973267216912	3.73993329927377	0.0679755119445653	0.42237305920412	0.017956788243986	150.330020855984	13.183759175687	26.8557859101094
TCGA-55-8087-01	18.2058325649404	0.17051504252105	13.0328066250925	18.1267013422911	0.854158993681799	0.0537568193310439	112.829672894777	6.57712568097213	9.95836497233415	4.25648042430558	17.3546646260784	2.5505241314102	14.3693528042782	10.9854412532968	3.02258612079259	1.96605003200118	2.64475611516109	12.3021172873644	0.123784377933198	19.088238150655	10.514364444193	13.6196465209822	60.8406393295059	0.156414491744827	6.39999288057403	19.0294922811477	8.68265980682663	39.5328726341019	0.24472017383241	0.440028111892008	0.0801037665109145	1.76419769558464	23.0686636616701	48.2751183549827	56.6413477606299	0.00355680291429844	13.4535087032551	52.280105159968	33.7878542109479	16.2842384795305	8.27604109716084	0.146220492569653	3.55171642118021	0.0876722769872231	0.408650176858425	0.0177685560271706	158.669947825765	13.6222116500956	30.2307046130188
TCGA-78-7148-01	8.68164510631738	0.1466983775184	13.0231103482373	20.3848993409628	0.892743051422066	0.0228935987586279	150.037498057205	6.58512084910015	12.2987313388304	3.08153964286999	23.0269052729237	2.45544549175464	16.2033516351528	10.697841188163	2.85646040440776	1.77475375138474	1.65390042644884	12.2121732531661	0.0939816037455453	13.5770462122407	10.3665146389518	12.5172594668266	35.6890237758207	0.0950822252257209	4.73579707391654	18.5400716056313	8.45062529948691	53.6334200438639	0.22651843426333	0.346146855695099	0.0571550886114858	2.25710806807252	30.1126162481298	56.2698171623702	67.7909325912944	0.00326588227597028	13.8040408716194	53.1805790259011	47.1318843673267	7.48320035156463	15.5942794625472	0.146375224910862	4.99566737712872	0.0844276381130807	0.416176303240563	0.0164280700934667	174.801105251838	14.4236384365661	35.4853481860704
TCGA-91-A4BC-01	15.8841831328234	0.137461112012148	13.024193227794	17.6606465385746	0.803567607610545	0.0373782645434312	106.968464354646	6.51730917428513	7.65626331301005	3.46717957965519	18.6200271967062	2.48315454393658	13.6904151384943	10.8449276389726	2.89410601275885	1.78869072875946	2.02672434942362	12.2563774942259	0.107985897017127	16.9519408878514	10.4732249521087	12.2861039020449	54.7682183940327	0.126943252557344	5.55548780067201	18.6227425237713	8.08502855740832	37.3507582775052	0.141989573266088	0.424879590180349	0.0667234730428548	1.72178454413066	19.1455524519626	49.4346750069356	56.7846835378542	0.00295005353730734	12.9307762449862	50.9417500647926	33.0816552551327	16.9873183558723	7.73038139865312	0.14549562116519	3.4408239064351	0.0559670167387307	0.427309552977296	0.0176427195392842	135.213468887011	12.8381627547697	23.1734711307576
TCGA-05-4432-01	13.4848991718828	0.176271676829358	13.032087089171	19.0546585080781	0.84626718850825	0.0346278102812515	127.021463846496	6.57465709875802	9.50692946693067	3.78102558421791	20.5615553142116	2.5108709756955	15.6810186226252	10.7968031614225	2.93717525718187	1.8770466034973	1.99455768818289	12.4038460764704	0.113900721754515	17.4426961959324	10.3695095129057	12.5046039929404	48.8936559589692	0.119376043442901	5.32176549998345	18.8247223614494	8.65484798946054	42.6795831556792	0.199469390804774	0.400072876030779	0.0653092383334214	2.00295498767371	26.6201373709335	53.467105780916	61.9955026105842	0.00319615147285919	13.681807303937	53.6305471681505	38.3462014536975	11.8988261837221	11.0641135638406	0.146220928371032	3.99367291608821	0.0826193214848031	0.422396005089908	0.016950521260509	156.292131379441	13.7990344029916	29.9027
TCGA-4B-A93V-01	17.1848347051105	0.148061333557413	13.0205036397673	16.8898032029819	0.837616609090684	0.048187777317787	103.00932746608	6.52753443155696	8.25156668278817	3.76756970164276	16.7976095621144	2.48643652139097	12.7939231601596	10.9208749748534	2.9247229445107	1.83396795462747	2.54192633703062	12.0509031117182	0.10884942501573	16.8284450646655	10.5964208955788	13.7978190610312	57.4836787664188	0.144139293205318	6.36445863331421	18.6635743003308	7.94033120051567	41.8208448276999	0.177963730432234	0.445594861276344	0.0733577552733751	1.82453564059502	18.2339784561025	46.5053656159134	54.9072614786637	0.00340261847490926	12.803567778626	49.3558338879401	31.2290198392802	17.3486691634066	7.28079791265532	0.146585085933307	4.03397365838898	0.0741006769324796	0.453189933093265	0.0185626402441117	149.570530231007	12.9302167707272	25.7091331471847
TCGA-93-7347-01	17.8175872355053	0.152999808999375	13.0245466609314	17.0995362820748	0.824690547514278	0.0484359061487604	103.005562016732	6.53070112574439	7.99143140620484	3.86174114269073	17.0899058358584	2.50209593418314	13.2062026595332	10.9205693504779	2.94097133356158	1.85430911474764	2.4651271615634	12.1696745142882	0.113711016043693	17.7845008550044	10.5498068153664	13.353070732375	59.415958517573	0.145254625062405	6.23316960104216	18.7434478411056	8.10891902281775	39.0678029084256	0.171886624454125	0.44827765137009	0.073617160338637	1.76655954050969	18.8375550643346	47.2565864295934	55.0009482858577	0.00328513776437302	12.9183288601926	50.2659100561539	31.208527983886	17.9082114861171	7.17252310000225	0.14624460408104	3.69864117590777	0.0705610910343737	0.441540456925114	0.0182753638745539	144.650340334887	12.9255655004244	25.0106560095848
TCGA-86-8668-01	17.9361786843852	0.15744390662326	13.0248249469309	17.0075490743831	0.823452536278224	0.0490947653655296	102.417040830167	6.53039066550422	7.81172564331872	3.90992705678064	17.0668729549555	2.5024889956597	13.2077024940495	10.9146120832892	2.94120217576554	1.85810955184441	2.48098689780728	12.1758464604608	0.114654473155849	17.9728461003045	10.5460262117086	13.3829654707641	59.7113206872191	0.145564720665728	6.25083942626167	18.7477758911034	8.10444439208993	39.1013854572426	0.16983679889203	0.451515101517018	0.073439826713533	1.78674242715135	18.839372778745	47.3053566719872	54.9419478168133	0.0032869359157748	12.9179783867794	50.2751519477387	30.9099368513844	17.9235570419452	7.13669395432815	0.14635251839347	3.74415676415446	0.0720915897671559	0.447024614705872	0.0183273823110746	144.387388739265	12.9008100650253	24.8559661510749
TCGA-69-8254-01	13.045904071949	0.176526417618884	13.0320769217074	19.0571056663426	0.833821968436883	0.0320668649504066	126.877893704795	6.56648432155368	8.8999043255009	3.69029769751967	21.1239947538561	2.50234143821092	15.8208200016133	10.7563	2.91625799834252	1.85270137732773	1.86246462946676	12.4430010519594	0.112889126102793	17.4000286562729	10.3361836934502	12.137342566463	47.8133665172567	0.113726719997615	5.11168074492885	18.7735474615899	8.60963072850508	41.8768818151623	0.178041614940998	0.397470399127012	0.0625123928604107	2.01718753986383	26.4812931679811	54.3936233979245	62.4805968673331	0.00305584766534682	13.6566842891929	53.8221409128043	38.377478333437	11.7618000247703	11.1583	0.146103051266393	3.95844076509793	0.0772044809384495	0.427129868452045	0.0168287211449132	151.075002413937	13.6786222688872	28.421770020895
TCGA-64-1678-01	8.4995927667926	0.219890001933145	13.0397951826955	21.4236322080221	0.871146649735412	0.0218380196745348	162.919793663512	6.62292179975599	10.947931776789	3.63981815722098	25.9237307871588	2.50496604243845	19.1471080557148	10.5881821443462	2.90354522937103	1.8802876817976	1.45780791098639	12.6785355049857	0.111899750835247	16.7116841325215	10.1313579429849	11.488877165784	35.9587815647572	0.0893341798344737	4.25240420345186	18.8414650173456	9.24164925240676	49.4929822143712	0.219930638701977	0.347746687014538	0.053572307087963	2.50666176933941	40.3427562945111	63.1272159415401	72.3167338807571	0.00304449395001111	14.6479440412145	57.8834611304903	49.5215597423819	5.93383684317117	18.5881298086909	0.146570992963693	4.79806252990402	0.10469321681124	0.421190625202175	0.0155395581937114	170.883005191075	14.8539406207165	36.4073099270703
TCGA-64-1676-01	16.8740574150626	0.163736055577061	13.0204984598112	16.7658690211046	0.852337909564952	0.0503574974825466	104.605276524431	6.53731522033316	8.36939058143319	3.92945160545408	16.7388381477187	2.48669214267431	12.8601	10.9095305719167	2.93071250882205	1.85591684802091	2.67144440009906	12.0190502268643	0.110039178239447	16.9108572951285	10.6029504478655	14.2802687254962	56.5559439752424	0.145033836210253	6.51287016452868	18.6835911885874	7.94711808957002	44.651	0.192627256572672	0.448945256613054	0.0734861441272772	1.95811052445772	19.0185691349671	46.6278916248572	55.4113708557511	0.00356760814555054	12.873625653926	49.2919529375162	31.2160541397347	16.2011908296342	7.69918553928838	0.147208382026477	4.48475096170596	0.0878883448898208	0.472029302836954	0.0187665295387688	156.753428090615	13.0625191347925	27.2115269814974
TCGA-62-A46V-01	16.0498410315449	0.190568240519714	13.0167284615182	15.8293659355114	0.839922762267145	0.0482612067608531	99.9055991669138	6.51622775914283	6.62634021924125	3.97806194478034	16.9622919213171	2.45361671647425	12.4767743640447	10.8015608536556	2.87519058878064	1.81355102474804	2.61872899637863	11.9601269876403	0.108111606170884	16.8073633836542	10.5863996144749	14.4570398838372	54.1294425401693	0.134326595024768	6.4097587365324	18.5171385020373	7.61508449392209	47.6481346840592	0.153094326714568	0.46397616385064	0.0668439367825173	2.24349695359538	17.918519239733	47.2124092673519	55.5052740350552	0.00348291696955784	12.6620139776125	48.3647035264414	29.1489494852313	15.4148876758672	7.64885191432704	0.148243851811761	5.43272992713661	0.097422622938364	0.544586207990585	0.0193482352925093	152.736317351608	12.6875249494549	24.7485013636135
TCGA-78-7167-01	12.4704607331196	0.20061748815421	13.0290184729864	18.8426957863499	0.89186352837108	0.0372241106781754	132.615514803033	6.59577438457234	10.5761460923205	3.98385384439918	20.1887872828338	2.50236871418349	15.5334357478744	10.7920538455513	2.94301457652157	1.90848447013464	2.26277096015635	12.2420702252209	0.111703556300753	16.6690335444773	10.4246169187957	13.7468130709963	45.7895774854542	0.120776187079089	5.66803973836939	18.8178714222919	8.57739454326932	51.1534638551996	0.253425692766608	0.399305904888188	0.0662084477663485	2.32146376812912	28.5176478022184	52.9876369710098	63.1694740771738	0.0036349198659236	13.7732171518589	52.8355751769129	39.1361372974394	9.78535062433161	12.5301270200542	0.147549822491062	5.1584086914332	0.119095521165615	0.45509147786703	0.0174245863524428	177.252265127021	14.1793250790315	35.0698614454138
TCGA-78-7162-01	15.5198138675528	0.186906674688772	13.0266098083441	17.482526182227	0.84690697089224	0.0441422311789651	112.703910571812	6.55414981654144	8.26278988130672	4.02569316475785	18.3789507837396	2.4982604854619	14.1223465739275	10.8355616713621	2.93365752286122	1.87852997399151	2.39521905382542	12.2101514474149	0.114703458346472	17.7152502303452	10.4832752805037	13.5792395745374	53.5780371157972	0.133116127140823	5.99687158099216	18.7598704047211	8.24509873345108	44.2097271258927	0.189222692089412	0.435418802103576	0.068915558215113	2.07078631245921	22.3180006576556	49.8721820027186	58.2687315948449	0.00341039367767096	13.2420139481422	51.2493944872563	33.2738420334034	14.0200131149961	9.05919005913833	0.147167314860478	4.48078151724988	0.0930999285568579	0.468955132857847	0.0180863487037565	156.365359991088	13.3272451733617	28.0009051705861
TCGA-75-6212-01	16.8520927158258	0.144533216092197	13.0135440793036	15.7251314489455	0.799482526556143	0.0432290562276303	92.7577392069651	6.4782017587372	5.99881831243237	3.50092388011778	16.7933460497226	2.43803336316292	11.8560407788742	10.819150903293	2.83930284104246	1.73409055646472	2.3231868582638	11.9696787586634	0.102488461755519	16.1959186165833	10.5982352977831	13.3764293788284	56.2894391292948	0.131343198210515	6.10434739827219	18.3816904230468	7.41548201024589	40.9047143800151	0.116622029278417	0.460750539740989	0.065608501560874	1.89065602591879	14.9623378845983	46.2002703878231	53.490583343926	0.0030746895789344	12.3119026840942	47.7079718875458	28.249280786192	18.897367196545	6.27731767300106	0.146821921251158	4.30251737558924	0.0614826909491353	0.507680206736447	0.019123963176705	133.067517832869	12.1670835805174	20.4627613983295
TCGA-97-7546-01	17.3501759995224	0.139955616609108	13.0264219766714	17.7485712667156	0.822064347511255	0.0445330057737315	107.006580561008	6.53612223410975	8.64607316942725	3.71011483606132	17.6502785675449	2.50994663695101	13.6363385896406	10.9322473339792	2.94770630853291	1.85039442692753	2.30521706970032	12.2381762456532	0.112842143438936	17.5925758383674	10.5206317464477	12.8640675883916	58.5105559145058	0.141971218722782	5.99111644653217	18.7755551096222	8.2666675823778	37.4640912112071	0.176528750654362	0.433086249376741	0.0735599710198053	1.66792433144606	19.6698608615735	48.0183171888451	55.8143201538149	0.00318637324282238	13.0403153621066	51.0459686850573	32.9262900116756	17.710647807159	7.49075417089685	0.145575616380971	3.34801293350705	0.0629217853960047	0.412132956404808	0.0177830804638054	142.985103152962	13.072337761147	25.4033241204801
TCGA-55-8299-01	10.7466710394454	0.147336941431687	13.0204233728499	18.8146153823479	0.852834658208178	0.0267638952208426	129.178866631793	6.54613178120525	9.39947438364361	3.1776737946326	21.269727108648	2.44620254864512	14.8320555647515	10.7112900029724	2.84022534166101	1.75046121609028	1.77075875897546	12.1680837055336	0.0965824952565384	14.4363238833063	10.4157486184886	12.5354354749658	41.1259796337512	0.102396371287466	5.01095109450299	18.4665070994803	8.09145786098252	48.4270853988087	0.169615101395511	0.37786098432847	0.0581846848017193	2.14021293945956	24.1682026039607	53.4778533921625	63.2562510525443	0.00311039456391443	13.3010044266831	51.5474550909898	39.8589127987425	10.3839803107768	11.9280601128469	0.146440924111014	4.71472014268049	0.0732375866104601	0.446456889606918	0.0171525133044611	157.032218338736	13.591060819526	28.7866364105434
TCGA-MP-A4SW-01	15.9998397364382	0.136579342589486	13.0213836213342	17.8310288633211	0.8671576607763	0.0457492361256492	112.574809532558	6.55263000327439	10.423270496542	3.66680547857344	17.1934257813429	2.49777534632192	13.2939478168899	10.9627477479398	2.94958787353806	1.85577696901834	2.54240906770621	12.0366963920227	0.106257325885647	16.0159897919501	10.6054285769677	13.9645345749794	54.5593926467565	0.143803436405065	6.33437091809383	18.7328359050563	8.16120535145176	44.0619107269282	0.228461249657749	0.421584577565809	0.0758294552278126	1.79396500770258	20.3506077739588	46.921577525389	56.5823057331276	0.00358410218398924	13.0514121865072	49.9916214168842	34.5294512027437	15.5477877316681	8.4001835923464	0.146308913410438	3.99121908870301	0.0779723193252707	0.419360411524469	0.0181254398397416	161.579836734185	13.4489347210563	29.8252360254446
TCGA-78-7149-01	11.6531343058238	0.181259580277564	13.0282097918229	19.2323540247025	0.87969537078551	0.0322441509594676	135.11974799789	6.58698100342928	10.5889041255754	3.69428205218485	20.9899272867526	2.49146424931083	15.7251421701091	10.7648076236698	2.91744342084158	1.86457417183602	2.02753625245779	12.2741762930083	0.107423002971457	16.0268106761893	10.3947867046919	13.119180453559	43.7496643045185	0.112981553977838	5.32997410365704	18.7436974530075	8.55155843086957	49.5890314778846	0.229501433950814	0.385921964376837	0.0633213736436019	2.23415541039638	28.3652880956443	53.9579192430987	64.0151492859488	0.003421202741571	13.7502535208727	53.0910999255879	40.6507424250327	9.63410024184524	12.8483778819566	0.146964596425815	4.83413266608933	0.100048568096068	0.439421254227113	0.0170698327537084	171.001305531254	14.1264851007005	33.6512383669292
TCGA-S2-AA1A-01	18.259911921692	0.129732759240435	13.0202418987496	16.6612538210851	0.797741719663785	0.0453505548822594	96.0522155272931	6.49793485990218	7.09461810768304	3.54514629121414	16.7948025888297	2.47984472180344	12.4817214698193	10.913418319928	2.90024846044172	1.78494955262688	2.3091135857104	12.1219701684688	0.108169556788736	17.1242140991618	10.5740683307863	12.863843050696	60.4279941322651	0.141751264514938	6.09355655565608	18.5919547050555	7.82483879960145	36.2751748341418	0.136278573731192	0.451657173582444	0.0715016095172076	1.63517968949087	16.102063354167	46.2545149389014	53.3504193614276	0.00304183884421055	12.5710734986294	49.220523420642	29.7840598841793	20.3646339858101	6.16182158686688	0.145645513624735	3.38266899157098	0.0539337907621499	0.439752649547385	0.0184047070456737	131.761149710696	12.4521094743753	21.5530967807656
TCGA-95-A4VN-01	13.1250300254052	0.130591960425975	13.0146467852522	17.647882267929	0.855748692817238	0.0345246439591483	114.691061040779	6.52674273045716	9.24210514433963	3.24084778334752	18.5389782203232	2.44456529015414	13.1408463810902	10.827741066155	2.85707730472469	1.75112765864852	2.15630749580532	11.9577481809492	0.0956253844759204	14.3155638577467	10.5707017301969	13.4927096319705	46.9222129910748	0.119705364553369	5.7422538222734	18.4417515903645	7.78080597619361	47.5442767272248	0.17551860306751	0.403843951071564	0.0650858091071455	1.96870375144255	19.5520731489135	48.623984889387	58.508414486451	0.00332586162715336	12.8429307266508	49.1794594561951	35.4286983095745	13.5506728610667	9.26909898042778	0.146568351413161	4.59573700132504	0.070642392217025	0.452467719752556	0.0181010009895378	156.288553538679	13.1952146956317	27.4299813808644
TCGA-97-8171-01	17.5688143574721	0.187007890579709	13.0233700072416	16.3496618251061	0.826832007177416	0.0510126730486756	100.358857455164	6.52714896859572	6.90271046944593	4.11991049958447	17.0236320479777	2.48844743417373	13.0399974997951	10.8542123717753	2.92153680711759	1.86006978402067	2.58382821057956	12.1290952490502	0.115889538056612	18.236585338001	10.5427049197127	13.8628777374947	58.4979168808901	0.14237232240804	6.3578584744482	18.6933755155936	7.94358563836861	42.2217134846741	0.15999637620372	0.465922749308294	0.0705130405991454	2.02017203646324	18.8038947811375	47.5936321310531	55.1419859835039	0.00337285836857895	12.8611824150067	49.7566844840401	29.5076242435421	16.8470835977188	7.30376323122148	0.147399383790473	4.45929220756943	0.0875769887905308	0.498384590135172	0.0188194351298518	147.296455178642	12.7863887461163	24.5910548858021
TCGA-50-5930-01	13.3818502759683	0.116656450451176	13.0217357093755	18.5101232441786	0.804421983234267	0.0287617843157598	115.330933412155	6.51417002566639	8.37369090853654	3.03940061777331	20.1207003335207	2.46102360219991	14.1228021959264	10.7940512296728	2.85221254326467	1.72729053393643	1.71009911899469	12.2567083755323	0.0991206283882439	15.3019760966201	10.4348302008828	11.6524154360619	48.3797359826422	0.11154713654387	5.03707447070446	18.4923326299956	8.05855797669729	38.2570961424656	0.135634624482735	0.39275303223304	0.0617224776219901	1.69960385633368	20.019109656985	51.2488194881122	59.2187267040508	0.00279069134460542	12.9832413299436	51.298484452166	36.6320638717718	15.0467683246757	8.90564507645479	0.144871652258266	3.37146899084715	0.047502348958293	0.406127557646349	0.0170494719953595	134.439256536165	12.9918653249079	23.4872208871285
TCGA-55-A492-01	13.6379294752274	0.158100133237458	13.0152459464997	17.3908596836786	0.904362665981501	0.0434740015227008	117.456393739721	6.55890985214094	10.5352828266793	3.68805906842423	17.4637632146101	2.46279402199577	13.0601900486942	10.8827568613193	2.90795182273923	1.83505527020777	2.66525486867953	11.8474	0.099894318626234	14.6822245620108	10.6394576654268	15.0749605274453	47.9224527803635	0.133106510270273	6.4406235569505	18.5820798760988	7.88372275870232	54.5671670592682	0.247251085472947	0.416182078489879	0.0709465008820321	2.19933317601047	21.2640307453795	47.3515990433888	58.4729048763152	0.00391799974008018	13.0183515694414	48.8374341918395	35.1254985142049	12.2469336897537	9.91870089706438	0.147882578704042	5.59355280643838	0.108438253771973	0.476864267842991	0.0187003721014099	178.878732111963	13.6323722679687	33.0269529522134
TCGA-44-3396-01	14.0398588139011	0.0864830271305151	13.0096570030781	17.7973495120471	0.839609446383341	0.0332782486833925	108.966458498501	6.50099002974312	10.0425845528008	2.81079693814157	17.6110233455672	2.43660860689611	12.2297885100729	10.9253607740247	2.84695933110235	1.6916277106413	2.07534499581005	11.8644422421716	0.0887588494801795	13.2056040078848	10.6557446031472	13.0254073608487	49.2439618311216	0.124754911043941	5.77190185155715	18.3490523207918	7.6133065276344	42.5070729282995	0.164507924947651	0.39512977877986	0.0686607698896323	1.59779636545312	16.3575457991276	46.0554046086433	55.9339095688936	0.00315773549493924	12.4975571335521	48.0341949446376	35.4063774405495	16.8461916576712	7.72185216215875	0.145059330971031	3.61961962962826	0.046843306807336	0.40098255540766	0.0179799375706715	145.565788723491	12.9082865561739	25.1254768489815
TCGA-L9-A443-01	15.770910065012	0.183047243238272	13.0239144866504	17.3120139448235	0.870771207136113	0.0486610075036514	112.581895245221	6.56146148118431	9.10563361625333	4.08381171075141	17.5239285658068	2.49813075212322	13.6611052445463	10.8854384811114	2.94833690395677	1.8947185908554	2.65141460274941	12.0835739578645	0.11272972077773	17.153665462787	10.5558774343734	14.3793136230814	53.9117467527197	0.140918508538322	6.3898664337563	18.7683003814171	8.17739476182829	47.2445311072241	0.221795097071228	0.437982136893758	0.0726096253192081	2.09825766494017	21.9214853329798	48.2792920195665	57.5777514292376	0.0036889493765244	13.1861704570559	50.3891549053653	33.1598644144166	13.9391144654533	9.00726183766424	0.147548927803636	4.80238681465189	0.10466875408058	0.4715142807406	0.0184532298265806	166.153759390684	13.461950707558	30.246110134053
TCGA-55-A4DG-01	18.2785709402942	0.157100077713478	13.0257694034793	17.133870923867	0.830064880624916	0.0512229828602676	103.268587211721	6.53780946730155	8.2315235655947	3.97395769222955	16.876231956795	2.51175299551963	13.2677502449601	10.9419780457569	2.95897100227418	1.87822864291726	2.55785951230319	12.1781157552547	0.116070955255514	18.1319902953113	10.5563275933052	13.5234339318793	60.6087628840475	0.150057882795914	6.36275110077735	18.8001329849169	8.18484016638387	39.1077454182657	0.183636725940861	0.451594416846461	0.0756404697881704	1.76308404943467	19.2011402692292	47.0273619678606	54.8423450554204	0.00336152974253735	12.9769076824691	50.4254	31.1615424546848	17.9977914757842	7.1604818335192	0.146315579791838	3.68574677481617	0.0743245718637183	0.438476461331179	0.0183030592830961	147.163808924917	13.0086904193866	25.7580768326196
TCGA-64-5781-01	9.60812823324184	0.138455490098693	13.022659619211	19.1462409514794	0.789835534404766	0.0193646900384291	128.254948741526	6.5107130019485	7.18208923418512	2.81582243218325	23.8842773160374	2.42252209036505	15.6184885212829	10.5647763777372	2.76802906170142	1.66196836498695	1.25595784016785	12.4099	0.0945330829598094	14.6038363308665	10.255365651889	10.6374516501418	38.5265804604019	0.085025697139412	4.1397954494252	18.3029470556749	8.03354200751594	41.4451103839033	0.104204519062377	0.36552611279851	0.049360611169223	2.04429702235008	23.585569865694	57.6530348687186	65.0278786093263	0.00248552707833531	13.2390121357378	52.9188040593912	40.3946743241192	10.6152158938526	11.931823844853	0.145293334389083	3.99975744695497	0.04859245149051	0.442636372950326	0.0163599897609944	130.535978302263	13.0727812090433	22.5376485284758
TCGA-93-A4JO-01	14.2934097483507	0.150256468573732	13.0310311473291	19.0268525845827	0.82588321828805	0.0340090381470691	121.861663519512	6.55701603830924	9.26063908521115	3.57079476428429	20.1956332448378	2.50951547538253	15.2614506936664	10.8305291600858	2.93041869032393	1.84455304085958	1.91270177756783	12.4124150224037	0.11186101492878	17.286437275052	10.3860626077997	12.0427050773235	51.101812377063	0.121353722959855	5.26478568262849	18.7881597370795	8.57989118477379	38.795183658212	0.178508529506425	0.400525082975419	0.0662837822957451	1.79055022464179	24.2131557588486	52.4385430414305	60.430834515775	0.00302285828834864	13.490673369632	53.2834162934935	37.5802581152456	13.8184843711995	9.85237824813588	0.145379893564768	3.43672216161898	0.0646311196105731	0.400607610394651	0.0168524484015731	145.986672038958	13.5287201204537	27.3195565915102
TCGA-NJ-A4YP-01	13.1608226085855	0.156117593638691	13.0281662723851	18.8441895139241	0.832399560971281	0.0318412374685148	123.530232335089	6.55343010744719	9.00409506673347	3.5010825658242	20.5716593330791	2.48954680969254	15.1687112925889	10.7803518588494	2.90077498792922	1.81868905241096	1.87422611324245	12.3482015424762	0.107934372790621	16.5696730253575	10.3861444577998	12.2139670315255	47.9333998011113	0.114711357793564	5.18456367642039	18.6905447558614	8.42026173188118	41.7408246923868	0.172191631413094	0.396455985619189	0.063131888482285	1.93105839534303	24.3205016027374	52.9771445134277	61.3536661624317	0.00304667940218214	13.4397658220471	52.7944418845714	37.8599940678138	12.5870947075792	10.4786302165196	0.14587140193094	3.87149759818416	0.0693962291354914	0.422164900708798	0.0169945395372435	149.042772059603	13.5192940356451	27.5479255457252
TCGA-MP-A4T7-01	13.4718840206577	0.131197567450828	13.0190996385968	17.8970507132131	0.82396923792156	0.0320547187215699	113.54481484524	6.51867780967297	8.3001930156758	3.21573912651691	19.3524773082782	2.45391918562184	13.6724033897318	10.794560658417	2.85391034079129	1.74466801928395	1.9260955395002	12.1348335428695	0.0992067592270688	15.1946082159787	10.4870446190777	12.512247877044	48.2440105768182	0.115491891138636	5.37362783539042	18.4759619872662	7.91738631227995	42.2967290892696	0.147575865396278	0.40402923602414	0.0627830700915202	1.86349780853082	19.7843225668542	50.177184984897	58.7606192416215	0.00301892993031971	12.915005403408	50.3407924147877	35.2869029443517	14.3908063081237	8.96776280650731	0.145875502076461	3.98478541424168	0.0593429896996726	0.438753194309007	0.0176273847889216	143.275762084021	13.020510670409	24.7886292417378
TCGA-55-6642-01	17.8982517861947	0.141582555917395	13.025013112656	17.4510226628971	0.830044709515879	0.0482922042621913	104.906889681383	6.53649347674222	8.73907613981469	3.79031300566448	17.0289048496304	2.50987000743892	13.2820542106936	10.9572074099881	2.95521093091197	1.86054191382638	2.46652512041462	12.1716104873504	0.112930897681391	17.5510020943287	10.5616669240993	13.3009577982238	59.7034951395146	0.148006491291224	6.25048071796752	18.7795953030946	8.19797110522004	38.4701658860576	0.185802805759032	0.440716564938936	0.0757780069890953	1.68454107487876	19.0890812928868	46.9834500166059	55.0176845024883	0.00331121496651943	12.968665848069	50.4558651803652	32.1277559585884	18.1112038390398	7.22278150379458	0.145863969801279	3.4820185687276	0.0671719686527145	0.419634972120859	0.0180869976611871	146.238134247458	13.0542272735387	25.8714132986161
TCGA-69-8253-01	14.9208236001586	0.192402170667061	13.030322666437	18.1090789894721	0.849670495121813	0.041585004942834	118.761461584858	6.56873640542961	8.76811710972277	4.05474527299183	19.1972193760654	2.51107043485896	14.889797823184	10.8236914362003	2.94788314271265	1.90010366393883	2.28088019087356	12.311743504447	0.117143094504899	18.0473329197256	10.4300508436911	13.2430592922802	52.3224918792554	0.129540184163616	5.77814268450868	18.8344754224634	8.48174465842679	43.7403801364822	0.2008153126936	0.424250637236149	0.0682121467502194	2.0737474590274	24.6170659693245	51.4350098331808	59.8414858841029	0.0033712810479418	13.4909322368828	52.4683283703947	35.1028856138236	13.001013713484	9.9267181569946	0.146940011861729	4.32732052909869	0.0946242803908823	0.452247820802404	0.0176328726865986	158.20937768975	13.5815318260289	29.3323050108862
TCGA-05-4249-01	17.0215901826963	0.165223558008041	13.0303641446176	18.0649406547587	0.844579208880325	0.0474061825200759	113.062290813761	6.56402900602529	9.35642552333416	4.02968106291931	17.9311867157481	2.5290752886362	14.3119869471796	10.9304456179311	2.98237497006026	1.91507668861967	2.44320322981697	12.2865067144193	0.118598374645473	18.3265889525593	10.4944660762833	13.2935962299247	57.761016122972	0.144726172220771	6.10915921389226	18.9080828065051	8.5200248996061	39.9834612336568	0.213459763715799	0.432570329946895	0.0750583786249455	1.80376199087417	22.5037500691461	49.0199206948427	57.286348969548	0.00340120875803597	13.3527956610884	52.0047986759205	34.0412038712539	15.7259588889047	8.48458425973796	0.146185781463137	3.65946670323116	0.0809223033729063	0.418363616784666	0.0177100588758335	154.276196473326	13.4729683279632	28.6853229619596
TCGA-71-6725-01	17.3485238810332	0.139800199898787	13.026074665312	18.0107247520003	0.855311941066422	0.0489981101006635	111.225457949478	6.55823845401129	10.3148011688364	3.82714818898427	17.0912150452974	2.52222960328683	13.6158480042365	10.9948426986407	2.98272312627475	1.8933067869034	2.56024696558847	12.1535259447246	0.112708574222315	17.2040968486633	10.5762219479086	13.6407127989383	58.3256638271582	0.151186043301552	6.35867466627265	18.8583407894436	8.37678538895992	40.4752503354875	0.230496713499207	0.42873719459185	0.0787661624731467	1.69273972351392	20.7868669405964	47.0524109388174	56.0159178968799	0.00351238103665869	13.1662898636342	50.8765588657232	34.1081051113171	16.7624110499022	7.96900740984851	0.145893988185864	3.54721120339182	0.0744656532812176	0.402577258748383	0.0179060446585008	156.924356967247	13.4539872835083	29.2623714743821
TCGA-73-7499-01	15.9929013965005	0.157627313486541	13.0258962577036	17.9511871544978	0.859232485965613	0.0455084760602853	114.383442780721	6.56100392840829	9.78207824899825	3.87162289774672	17.8252383584179	2.50973558545927	13.9358781577665	10.922203085993	2.95965657418993	1.88541093905785	2.47249473362379	12.1627411127805	0.112088689585308	17.0830239425397	10.5364878728599	13.6793810395219	54.8078629426706	0.140934507799765	6.16493457245625	18.8083343406856	8.33491391500674	43.2023648947527	0.220907152518496	0.425434713149395	0.0739275572333569	1.87133259409863	21.9828544935388	48.492689373594	57.570919490785	0.00350887498826901	13.2441383627111	51.0889960831614	34.5497637555924	14.8556610376903	8.81783292166179	0.146491972129656	4.01894106738218	0.084154870223815	0.427968399203519	0.0179200181289609	159.888120436643	13.5091437926245	29.6674724300913
TCGA-MP-A4TH-01	18.4505918132296	0.171784415393753	13.0276784726517	17.1978654494589	0.843672988548038	0.0549482500306816	105.339409953079	6.55273862032217	8.6044435165191	4.19329689921739	16.7725674800465	2.52378606925357	13.4983589446152	10.9537590421505	2.98273807668666	1.91917120746139	2.70282333482425	12.1881388698343	0.119759486875653	18.6180464939428	10.5559836862609	13.8935065914907	61.0455474167634	0.154728368741307	6.53280386900518	18.8811190068586	8.30582399996424	40.5096956219711	0.206628783151312	0.455014932442042	0.0775860320603214	1.83184477987806	20.3817184548874	47.143817537319	55.2264919880912	0.00352116200648835	13.1177922519765	50.7639166877643	31.3690514785341	17.2207243207995	7.49746817393885	0.146698306319052	3.8724668347933	0.0863829173016084	0.443095084822096	0.0183613787581038	153.843120277853	13.2054425089539	27.5553497603773
TCGA-55-8208-01	12.4648185065389	0.146544365843864	13.0308010288991	19.6662117089971	0.830503127908669	0.0286317232180329	130.098183343067	6.56212870420434	9.74918055034984	3.3700317612262	21.5357830314015	2.49778609070246	15.8736293623792	10.7765099254627	2.90603867308907	1.81714077018724	1.71295276174878	12.4419602298764	0.107453094842132	16.4335534239351	10.3386740047468	11.685540045691	46.3846861311334	0.110188985716777	4.9085325747672	18.7285383841937	8.62807585103269	40.339963540203	0.177196206637788	0.380673778873925	0.0622366411448612	1.85255448087475	26.1296332588812	54.4661447564109	62.8625975210233	0.00294342086758074	13.6334234710518	53.9299521288679	40.537364144499	11.9610762295375	11.2865304794465	0.145246009909413	3.54622581759533	0.063137197228813	0.39503694153269	0.0164511369652191	147.997507736496	13.7316074578085	28.2712658105071
TCGA-78-7156-01	14.022398157729	0.174585964236366	13.0207942016865	17.6106794565012	0.886645748206675	0.0430894057225797	118.256386420943	6.56430949912894	9.82541948622878	3.85708683812241	18.0982736646416	2.48001337312698	13.7347680117447	10.8555402180792	2.92277227729361	1.86281824613184	2.54122824021811	12.0115274519242	0.106136107127046	15.8702045681785	10.5616337093878	14.4791540202684	49.2770209035695	0.131654293749523	6.21248397776805	18.676455354086	8.09594109600759	51.0680362582489	0.231552234779542	0.42004746686163	0.0697701524092844	2.19263670523839	22.6508	48.8930117545641	59.1122536244575	0.00373961517749762	13.2045928761111	50.1295624117448	35.0739831746297	12.2926155635033	10.0424724423758	0.147689506622861	5.22364768293925	0.107300429854699	0.473154593795044	0.01834666265653	172.585997538775	13.6361394109716	31.9320252801093
TCGA-50-7109-01	17.8022894741848	0.168426172730048	13.0270935414139	17.4288081993291	0.855004366057498	0.0535258746409478	108.421369857754	6.55949449557478	9.22134969240223	4.13963277078845	16.909821732242	2.52255284715915	13.5955328754083	10.9585430189021	2.98408371103201	1.91996722076601	2.70531676231787	12.1616354833991	0.117708495765853	18.1263464991049	10.5635603743617	14.0249519829438	59.3606466572477	0.153151313809902	6.52464457106886	18.8791435176456	8.33266260168308	41.9285188470017	0.222521932857718	0.446563947693654	0.0777463612152569	1.85116481478493	21.0115175495376	47.2659197368211	55.8516375821739	0.0035957637388335	13.1744477569447	50.7913779361046	32.3583433489482	16.3901975105238	7.92031270591125	0.146733065578953	3.97072070654103	0.0893282323538853	0.437778826200741	0.0182864497168444	158.528	13.3618667675419	28.9415068576865
TCGA-NJ-A55R-01	15.1969625052056	0.160031484026902	13.0232516198611	17.4249679524572	0.827772863864192	0.0394893103390538	109.72074589347	6.53132706119602	7.84809208814701	3.67276707187596	18.5288568532529	2.47892411217932	13.7261460913826	10.8221670329378	2.89725996306021	1.81486385070771	2.19499789280099	12.1826560856622	0.108570270749996	16.8447683373944	10.4897877263972	13.0407228894794	52.7280939596534	0.127068682338366	5.76000000414191	18.6298536080378	8.0540512824092	42.0631885641734	0.160005044742165	0.428526664358444	0.0664795147849522	1.94082188287774	20.3270660278306	49.5810715185608	57.6721068741919	0.00318545273294575	13.0167072966972	50.6553571149872	33.122890566646	15.048026968195	8.49166170538947	0.146534867821985	4.14198568217839	0.0731910312077266	0.458627996492553	0.0179884234769143	146.622038474626	13.040494984748	25.4033272332358
TCGA-53-A4EZ-01	16.3115544385641	0.192676597018561	13.0335725051688	18.2918969983936	0.85631991094851	0.0473335540760158	118.36196266032	6.58231687563918	9.4840939680768	4.26655445525957	18.5531849848732	2.53803678883766	14.9955370649251	10.8943820049258	2.99530828729784	1.9546263548251	2.45889816728012	12.3500399772727	0.123019101197123	18.9419365635968	10.4481591511657	13.4396168162066	56.0495986537808	0.141578384582262	6.04667655740698	18.9804148198134	8.6970870716758	42.0762457349651	0.23159121331062	0.4308148829334	0.0736880812662896	1.96320766763334	25.1780914707724	50.5520664513866	58.9634131066702	0.00349591576518388	13.6079245067832	52.9295139759225	34.9678773362132	13.8995753961284	9.52521721955817	0.146724726188283	3.99556828218998	0.0979355730768791	0.431110669100236	0.0175939952452605	161.113562446429	13.7372812046345	30.7608430201816
TCGA-55-6968-01	10.4348000869967	0.13035132415293	13.0305685353967	20.4175510381689	0.800845227483255	0.0207138662435493	136.182824161756	6.54378793302293	9.02025190411724	2.93457	23.9532071719307	2.47192009730572	16.643947096532	10.6664137954144	2.84266303846262	1.73365216295809	1.29110002041195	12.5680470658547	0.100925635241147	15.5277711228001	10.231037189157	10.4119496152225	41.2351105972918	0.0923547801732077	4.18680862533704	18.5663625944917	8.58904295022498	38.087574380747	0.135090719475193	0.356579372540434	0.0544032532995412	1.81382707125336	26.7832458788973	57.9977007928925	65.5640186252679	0.00254811940342252	13.656462766818	54.952983221487	43.651285693594	10.9349031796262	12.3858743209407	0.144348420850127	3.26496972763665	0.0472844841788773	0.382735146212625	0.0157283750186777	134.977235640005	13.5892734819289	25.377
TCGA-NJ-A4YG-01	15.3213197367875	0.156271013101318	13.0279630126725	18.4432020125032	0.857126842799422	0.0419547944908682	118.753248552715	6.56720579551536	10.1013806383638	3.80639288678206	18.5541454473375	2.5141307041832	14.4596529261723	10.9046368436477	2.96018804915966	1.88547035208794	2.32215667723184	12.2358873628662	0.112290470233233	17.0954650165447	10.4933312309289	13.2815573527415	53.3038372001592	0.135603095173409	5.91350427150451	18.8311641113574	8.47175996177351	42.5346	0.221784210487523	0.414685434517823	0.07235080032793	1.85649589788302	23.3235603857023	49.7280051595201	58.7805673174676	0.0034193650640155	13.3901	51.9119465980515	36.0759723172237	14.1247161993791	9.41299563343388	0.146195519997097	3.86936137389322	0.0809740272016762	0.415130856057092	0.0175381870680635	159.176393585785	13.6469573071791	30.1092562159435
TCGA-86-A456-01	16.228967297669	0.128083450049819	13.017728291918	17.1794026630556	0.837414860703796	0.0430897710090624	104.914137621296	6.5204580713224	8.72347576139045	3.47167107204634	17.0866851189107	2.47303613551831	12.680839064855	10.9203571999384	2.90289496423603	1.79273149451024	2.38840535277861	12.0076492363697	0.102832785471455	15.7508883994279	10.6081339515528	13.5307153733998	55.0213807295039	0.13795266312773	6.16797673893463	18.5780816511927	7.86021235235756	41.8623022691751	0.17361048112508	0.430018888666799	0.0718618779093159	1.75487533195447	17.775716070222	46.4922344928185	55.279773308178	0.00332007591142824	12.7292842183093	49.0642949377917	32.4340745988063	17.1697269962146	7.43279502501467	0.146122726286199	3.89135943350807	0.064711635051291	0.436681198696092	0.0183594412651336	148.151630574965	12.9307288629302	25.5250304723898
TCGA-38-4632-01	17.5527463196896	0.152059220916811	13.016599954615	15.7768447874072	0.793516627973558	0.045042595721695	92.2730827117422	6.48261406500924	5.85530393934467	3.63304264458667	16.8185748237993	2.45156939023494	12.0909151507315	10.825652156789	2.8565685877588	1.75743883331456	2.33611262560164	12.0450182628614	0.106696322470821	17.0099617130606	10.5728974106514	13.2262404029117	58.2489877191496	0.13433561932971	6.10881590964605	18.4554442999543	7.53103888400786	39.3065069376942	0.116575338288552	0.466910616913809	0.0665094711105222	1.86617208463101	15.338479851385	46.5110290959375	53.3663654362844	0.00304591135543948	12.3944211450765	48.2661719048804	27.9705295090479	19.3685448640871	6.16346513474575	0.146731674681116	4.11400710437368	0.0620169959407366	0.503009689345789	0.0190150974764596	131.157699870973	12.175464378833	20.2790473334556
TCGA-MP-A4TJ-01	15.6566470825939	0.15263090192419	13.027677235923	18.1100885565354	0.826958536259713	0.0395834666517836	113.289297550986	6.54501885278944	8.65066834627225	3.69532821923622	18.7867727563078	2.5035116899967	14.2908909503642	10.8649603221255	2.93161766913989	1.8463319310526	2.14904967675882	12.2909670312218	0.112159647990466	17.4052053166454	10.4611455585922	12.6693225080594	54.2757635489335	0.130687525211711	5.68162938349106	18.7556581696137	8.34180368980303	39.4117044993255	0.175453943747527	0.42086398155769	0.0690950279663002	1.80131442570856	21.6605039914344	50.0822604593532	58.055195786734	0.00314957939352987	13.2229898835373	51.8169891192707	34.5717073116506	15.3722351046595	8.64433401196256	0.145858111236482	3.62332728793374	0.0683147593722021	0.422015022149287	0.0175092459229919	146.11881124317	13.2578310980639	26.3528712463516
TCGA-97-8174-01	17.7370607543637	0.138195947456228	13.0209395386256	16.876499371275	0.819002322124952	0.0468503995938181	100.217037765869	6.51570265500074	7.8126836115648	3.66374617276077	16.8261112146523	2.48661393146506	12.7170097849496	10.9237169921504	2.91798759929719	1.81505106319884	2.42555864814399	12.0970090738967	0.10893896850372	17.0247924060678	10.5828236652417	13.3110019493082	59.0348393350275	0.143591124641719	6.22740565485081	18.6468315704753	7.92336139581328	38.8420638568968	0.159324631058748	0.447119583450806	0.0728971038306493	1.71617790675947	17.3646755609077	46.4417392377592	54.233108817568	0.0032265175430715	12.7216712349176	49.4367331692677	30.7416871484442	18.7519751327549	6.7644305217667	0.146055646892535	3.65116791136136	0.0632946777972845	0.441705700225126	0.0184215310024938	141.153814266375	12.7375131853675	23.8314055423308
TCGA-MP-A4SY-01	10.4706695925441	0.111652682366651	13.0174728391819	19.6753717735216	0.882688264639203	0.0264123393612763	135.619998564622	6.55899376785085	12.5149491220888	2.91648709421358	20.6942576790238	2.45230094012804	14.5764013534239	10.8199185673735	2.86362840214625	1.7460634028506	1.83321684342172	12.0484695636529	0.0905726671731532	13.0961763403533	10.5001991695644	12.8135331077481	40.3077252240776	0.107193851289453	5.16608752366448	18.4863089749502	8.1681867255077	49.4929325685917	0.220546667012469	0.357986058229838	0.0629985829000876	1.9112378746972	24.1614462164185	51.6542561500844	63.1147243330172	0.00329499578145129	13.3181980084182	51.1052375844779	43.4743752871455	10.4685233771029	12.2481062270392	0.145642135700383	4.28943341815939	0.0659655593206611	0.394246724391864	0.0169138457459416	167.046102802963	13.9797813197731	32.5841
TCGA-62-8397-01	17.4228017811993	0.147351097883504	13.0159189992824	15.8329707486954	0.796085448020286	0.0446411150505113	92.6933035075088	6.48265907735621	6.01538919788058	3.58470365326376	16.7804613808976	2.44999361518767	12.0379373189553	10.8333159066488	2.8555737973409	1.75292260989796	2.33594811440981	12.0256844073924	0.105474262961067	16.755744784973	10.5829099621702	13.2555964206005	57.8892355199632	0.134322328897682	6.11699241808477	18.4452715260248	7.51913524361217	39.531699582935	0.118575707890166	0.463797491923957	0.0667759989381179	1.84985044021119	15.2648366960291	46.3397208471175	53.3653519920124	0.00305912485855188	12.3816341835742	48.1544367193273	28.1988493872561	19.3403392999506	6.1862290788428	0.146663795020272	4.09852585468382	0.0611287046594292	0.498204948381288	0.0190027578553176	131.92227591195	12.1979249647143	20.4682566349709
TCGA-50-5045-01	13.6404898503955	0.125072815567187	13.0140295559739	17.4821388663901	0.847980036305151	0.0352773808634803	111.593441344747	6.51903425805264	8.99128113438354	3.21119433346428	18.2170529879622	2.44398994372559	12.8943878266101	10.8426515140875	2.8558145985085	1.74324667010926	2.16655511561614	11.9489500143032	0.0955085293579532	14.3672785465577	10.5850268998096	13.4203800982556	48.2433326231441	0.121872227288062	5.7894330950998	18.4294619768013	7.7303296314729	46.0550744261333	0.167845093234004	0.408088331011613	0.0657956901691287	1.90145840275626	18.6223101915105	48.0062425125986	57.6222813570473	0.0032804621934387	12.7480647081384	48.9027071932108	34.6356292912455	14.4930470087208	8.70454854498975	0.146377214339061	4.40344434049505	0.0659307002979286	0.449248982067148	0.0181774973301032	152.500406793239	13.0581860501293	26.3803900832022
TCGA-05-4417-01	15.1572808541694	0.143747544123302	13.0187773106462	17.4293927960174	0.859810318900259	0.042700565812483	111.026498627462	6.53975245954719	9.35038749412858	3.60122330389034	17.5293929466134	2.47553733426161	13.1221296674389	10.8967651740072	2.91120665969999	1.81990196618468	2.44555	12.0021036800249	0.103561680840933	15.6648201565213	10.5918800558199	13.9281966877993	52.2406923702315	0.134997827344014	6.17944016244087	18.6165103845289	7.96198079196546	45.7135759938399	0.198689885210473	0.423425226644204	0.0710874817496828	1.91745769803835	19.7517810511364	47.4658281810491	56.9650388096713	0.00349855414995924	12.9318897597671	49.4981377810031	33.7924944841368	14.900006694747	8.52642643160053	0.14673238240283	4.3897979025418	0.0793284376240631	0.448357745725817	0.0183232257285249	158.856476421471	13.2535112951205	28.2968769489671
TCGA-44-7660-01	8.17581418007472	0.121206564991043	13.0202136063939	20.3378751414158	0.844627862779129	0.018411998301837	144.44546467148	6.54540801781922	10.4088191248598	2.67190215409391	24.1035070417501	2.42569256659434	15.9629800220318	10.6284995374895	2.79102531520399	1.67864008231684	1.32372330397717	12.2693992997083	0.0883893263732453	12.9794785587527	10.3162080341653	11.2846702438445	34.4165228974896	0.0850490679079944	4.23819651617456	18.3382639012856	8.19746863904048	47.9028715623617	0.154300659387979	0.338403196300333	0.0518193828094565	2.07070191430396	26.7647609494366	57.3559106289476	67.5179226023165	0.00278907978814621	13.5014030026741	52.9382079867294	46.6319022791248	8.43435802271915	14.4700674670953	0.145313682286996	4.32569320449833	0.0561219953826971	0.407944360314068	0.0161008610498115	152.356834932439	13.8495831396638	28.8889960157188
TCGA-55-A491-01	15.8854336321571	0.0927902014373331	13.0178345157822	18.0937313482695	0.816732232347074	0.0361062085090606	107.11794600396	6.50880361348438	9.56454305248841	3.02355827856396	17.7065344700732	2.47393257142641	12.8545496748316	10.9560638199428	2.89270490814351	1.74248649415609	2.04869402070367	12.0806081193499	0.0977291388663052	14.9476780976811	10.5873259149588	12.3934328016874	54.538	0.132373252438829	5.71338307583944	18.5410219895292	7.94694552725018	36.8302322639663	0.160277039039489	0.405697197551252	0.0715434974125443	1.47527419424846	17.1286464322934	46.7682771314377	55.3475595336069	0.00300958763813224	12.6955764897493	49.6135494770933	34.7116724533004	18.6891005169613	7.17443183714274	0.144420459650761	3.01055906894291	0.043507096628765	0.379074882052589	0.0175714754829769	137.040797791869	12.8905268672815	23.9866988145536
TCGA-L9-A743-01	13.6674370866544	0.122886269577461	13.0150240055115	17.6895244528916	0.849392560555202	0.03514894354185	112.955972231875	6.52334242779482	9.3112514745307	3.20713823958918	18.2998189970494	2.44981254043774	13.0392264523234	10.8544966817319	2.8643248996727	1.75039127999156	2.15456963675447	11.9713619069541	0.095983611572717	14.4203111542264	10.5792795401436	13.3403294742232	48.3920462081674	0.122549090767874	5.7679633488665	18.4596703469606	7.80130679431387	45.5274061519265	0.173589481070828	0.405062890133735	0.0664632398587669	1.86724999267115	18.996223811363	48.1362754642673	57.8050548261887	0.0032803055060123	12.8048999348462	49.179432115312	35.1794184965336	14.4714706093363	8.80743196529177	0.146204661187519	4.26838351979671	0.0649854335118079	0.438894961975097	0.018042079227965	153.01126724011	13.1345046914825	26.8102450906159
TCGA-55-7910-01	17.3238036072864	0.137551231281338	13.0225225840878	17.4289954312172	0.842339702461993	0.0478504125766444	106.130282760491	6.53780135622644	9.18456290006217	3.72135203598902	16.8919249346682	2.50113913641171	13.0800666276252	10.9621080977805	2.94783837223317	1.85052517403694	2.51801421852402	12.0927594147347	0.109492680395363	16.8353403196309	10.5927421836624	13.6151442750134	58.0415389325445	0.147206500900584	6.33330427411132	18.7369741439678	8.11560435344675	40.527378247382	0.196313740524557	0.436047047077455	0.0759029360063446	1.71924492794559	18.9735842296811	46.5617617679565	55.181428744235	0.00341218564147695	12.9270926430741	49.9455820610055	32.5478734966554	17.4798478112719	7.43758736927932	0.146063016312169	3.68589262449111	0.0700270805557703	0.423051858897818	0.0182188215323883	151.03663359572	13.1245822403155	26.8596019633253
TCGA-49-4506-01	12.2330271182089	0.121596632689683	13.0170649060751	17.6403140132729	0.766987887306445	0.0239121418430732	108.695664587757	6.47235389652412	6.06208761374574	2.82372449781687	21.1216403483454	2.41400770140829	13.7314179455808	10.6473711013506	2.76399878112584	1.63774885726627	1.44884455746743	12.2546013230879	0.0942552862961424	14.862276008907	10.3784087672273	11.0039060063192	45.2245284232914	0.0965870011362779	4.60273154096269	18.2260672386096	7.63321717921888	37.7981914033232	0.0886496139161516	0.397570038153981	0.0531450770724515	1.83122820923618	17.850710684203	52.7569148103134	59.4162304863719	0.00247349567526692	12.6486261601591	50.4497309743812	34.3634497592542	15.0349789592332	8.5268477870758	0.145143178960741	3.66674383718212	0.040925068890243	0.456142059651775	0.0172483757075637	119.445404813119	12.3554477398729	19.0189379557839
TCGA-55-8097-01	16.5699335628657	0.16357267809535	13.027567049572	17.8749364269624	0.853264628763326	0.0472443269193708	112.918522456218	6.56145072055102	9.46125275692785	3.97492906633824	17.7434629226483	2.51731059780592	14.0133741778586	10.9253802785328	2.96935152723075	1.90022	2.49554526569656	12.2047589326863	0.115196178092085	17.6779262583468	10.5241721221469	13.6078374394226	56.3750058119116	0.143547381548809	6.19422284998086	18.8490185592717	8.38843946501125	42.0305331588684	0.216941679245112	0.431636166751616	0.0745750998972416	1.85856501917225	22.0218	48.5462874324793	57.2509707431158	0.00348337181938478	13.2686339008217	51.3430856225564	33.953324568319	15.3087669402385	8.58254838768564	0.146478307016136	3.92144476228428	0.0845534923282278	0.428873873658863	0.017921388001529	157.731017038534	13.4649165123777	29.1526703429765
TCGA-73-4668-01	16.8151060502102	0.138667536437085	13.0209670484061	17.2018665213269	0.831861291250488	0.044910713746508	104.617631343228	6.52590467647292	8.43340003701408	3.63283390703816	17.1764345757353	2.4862377193652	12.9723826125725	10.9179440219505	2.91961738852954	1.81970816469541	2.40491112999456	12.0868314447418	0.107465192569344	16.6120137462982	10.5772394925943	13.4120201772807	56.6925440423176	0.140410457775958	6.16659352581665	18.6533347061443	7.98426476835614	40.594867599822	0.173200435550671	0.436522582989272	0.0724239871652834	1.7607965994268	18.3878658701575	46.9780371441645	55.3164969986905	0.00329710488466232	12.8305704806046	49.6841073058154	32.0653529658433	17.3613042833328	7.39062034172527	0.146151323392842	3.79603	0.0671081398175454	0.437483865305444	0.0182765914097193	146.670225088092	12.9478208992942	25.3750015654138
TCGA-NJ-A55A-01	13.4441384600071	0.188124290380446	13.0339540379112	19.2424679181947	0.859214185115042	0.0360430247855534	130.350566813352	6.58927746361724	10.0410020870241	3.93424992518719	20.6025090452524	2.52185311148204	16.0018218602045	10.8063932696482	2.95780691725169	1.91147956884798	2.07191885232028	12.4206420459677	0.11662894665221	17.7609198869254	10.3641231828424	12.7467022766817	48.8192802099864	0.121601056732206	5.40583952332424	18.8975720564572	8.79298616406325	43.980203559051	0.223368507843663	0.399658259441814	0.0665703002558932	2.06323125866182	28.3204400889372	53.7853226447142	62.6266029494279	0.00331790724367627	13.8404210778823	54.0821852071394	39.043177709965	11.2315049623844	11.6428899855801	0.146475724466129	4.13629079936643	0.0932780321182215	0.422230659795493	0.0169199681196492	162.630137792531	14.0207743221324	31.9526989507453
TCGA-86-8672-01	8.42391209051599	0.122594233861085	13.0175	19.4465400710632	0.813249401006644	0.0178107749993302	134.14460118932	6.51372675289367	8.28708786132891	2.60379748801232	24.0175269056753	2.40282585141482	15.3476357975064	10.5696625182279	2.74789174975029	1.63189317536297	1.24750452894091	12.2620982970746	0.0873004005526253	13.090876776946	10.304742647589	10.956032355411	35.0269735798264	0.081838891263485	4.13381211320694	18.1997042366619	7.89951740263062	45.714101439681	0.115632396255677	0.349601355354443	0.048852259462118	2.08889236308921	23.6783490414396	57.1761444647737	66.0953550976546	0.00258961063711028	13.1872228066758	52.0728551394498	42.9408873381755	9.44692837604075	12.9909303100328	0.145384554981526	4.35118340347821	0.049397310693924	0.436996394555111	0.0163800271279492	139.079770109215	13.2810411892715	24.4692726060833
TCGA-86-8673-01	12.8434281580008	0.147689020094619	13.0225224850042	18.558	0.862695791461006	0.033933140840694	123.766340935428	6.55673407065415	10.0653533251679	3.45028969005176	19.5996935670561	2.47606599171469	14.4154630264565	10.821631942871	2.89841742840752	1.8125093186093	2.08689592980293	12.1447408419091	0.102347852402101	15.3505166777777	10.4830351841242	13.1429490266269	46.6432389712696	0.118921330581587	5.54310860276474	18.6280111317284	8.22058673264151	46.5832363156515	0.201805378488338	0.395080559870792	0.0655830147854091	1.99782992096818	23.3626409428365	50.9547664783245	60.7498611344861	0.00333543996253504	13.2957476251537	51.2948698565212	37.943498136061	12.1280083250131	10.5872982275353	0.146416442001415	4.38144073013446	0.0785579476244039	0.43133131875979	0.0174678497301842	161.021695940526	13.6432135163453	30.0524697091615
TCGA-78-7153-01	17.7468409056279	0.179858784207172	13.0285863920478	17.3555713075591	0.846017418263957	0.0525469034848838	108.038331358264	6.55775531371927	8.60414940435653	4.21259414058819	17.2403692812299	2.52280561793472	13.8109754356543	10.9255881064829	2.97847391541587	1.92189625136323	2.63412959542545	12.2179288706998	0.120089002007707	18.6404632719652	10.5279417411566	13.812119335898	59.3267492238516	0.149736860447402	6.39592340455236	18.8832581772114	8.35561693909317	41.3439358455268	0.207309214830376	0.450137699838138	0.0756751283823182	1.89687205845003	21.3590452442064	48.0462712659683	56.1890775443878	0.00350941976955636	13.211969425344	51.161907688189	32.0083097220644	16.1987588776733	7.98736117450846	0.146838052898165	4.00548173636812	0.0904488150059604	0.447762177357545	0.0182341497676653	155.439278233538	13.2966704010549	28.070854830366
TCGA-97-A4M7-01	14.0804904206779	0.170468426205888	13.0302457635986	18.5341044688524	0.826666662109933	0.0347713498076456	120.135183741239	6.55433348079948	8.44088761129498	3.7086094035018	20.2115607718678	2.49996053685141	15.1641598362001	10.7853575565329	2.91621928651711	1.84574024309411	1.95980070913562	12.3886253401988	0.112972674482673	17.527668998338	10.378929423103	12.3081800839927	50.3881516715251	0.119236379072581	5.31036307093068	18.751226319776	8.46572240202173	40.7459391300553	0.169423870641776	0.409432759514428	0.0642714849819132	1.95029025851262	24.2111657763048	52.7646928932064	60.608114977757	0.00306305113279767	13.4533248141215	52.9593632704081	36.3246996100159	13.194974295752	9.99466456339337	0.146089996958986	3.86477585042458	0.0735689425488399	0.432256312328519	0.0171459343021724	147.415482609337	13.4348692031357	26.9709494447235
TCGA-62-A46R-01	14.8013678634366	0.129454872330408	13.0147605109951	17.2426767110445	0.856120213874544	0.0405551563110065	108.930864416048	6.52529362458298	9.22266263066404	3.39056096181726	17.3663104606632	2.45739955939621	12.6579039204233	10.8931751534091	2.88440833638158	1.77753545480583	2.3893642260846	11.9210321345743	0.0985232233964582	14.8380937928436	10.6241559185625	13.8995074640386	51.1481529139217	0.131923028196343	6.14323454128798	18.5069638572045	7.76897060956071	46.0489478683273	0.184804361169347	0.419856436919006	0.0698604568152052	1.88045794551721	18.340473131636	46.7837672225555	56.4419560219569	0.00344218234834818	12.7410822282736	48.6599863532437	33.5548416320366	15.3310286021379	8.2162558228446	0.146584613317282	4.40269602172554	0.0716769175912561	0.449752928360977	0.0184552097731324	156.09474317771	13.0872866435027	27.1835190433118
TCGA-50-5055-01	14.6504453924046	0.12382892671056	13.0215961759609	18.0508701709718	0.815427119999337	0.0340264994524366	111.427481321875	6.51964195288719	8.48618662026101	3.25225780575123	18.9625684532357	2.47195541162957	13.6969986495648	10.8455363902091	2.87994414899585	1.76340966637604	1.95340487013088	12.194087545175	0.102250310920876	15.7860316260237	10.4895298092655	12.2948811124601	51.4971113636743	0.121987557026771	5.44541144613433	18.5603762242088	8.04515289276658	39.0494561953208	0.150341526280982	0.408091179356994	0.0658149941586411	1.71367071484642	19.4444928960178	49.5640375407561	57.7220524591117	0.00297643005564847	12.9351233236963	50.7198512490703	34.9354076102612	15.9192590489976	8.31444270526812	0.145316342414093	3.50128674925831	0.0539390259182462	0.415270427475433	0.0174814781528291	139.246955060592	12.9935888762105	24.3053793464127
TCGA-38-4628-01	15.4502047369419	0.12139533300517	13.0214370394673	18.1046227367396	0.838941771295555	0.0389393608088251	112.097676000799	6.53493199708727	9.71926762022368	3.37815572665302	18.0142411126024	2.48720049015029	13.4647821626026	10.9239969776105	2.91781974464956	1.80352444257892	2.20426187346924	12.1186552850239	0.103386700296787	15.7525592929836	10.5539846150276	12.9718510891234	53.412132229263	0.133337432848689	5.85232679123683	18.6508263248407	8.12536979544708	40.4715121998042	0.186418063027895	0.411236360309655	0.0714939301298642	1.68212232812387	19.6509383638311	47.9824534450189	56.9292887524091	0.00323340229140672	12.9800548503723	50.3834918271177	35.0994709043996	16.1936529622256	8.21118976920991	0.145474965657262	3.53789632140803	0.0602607295417713	0.404033968008006	0.017687698575271	148.72442180815	13.2244763648384	26.8166542528227
TCGA-MN-A4N4-01	10.4956137857875	0.145171873175377	13.0205037912921	19.0654689266122	0.863721976562307	0.0266502539399345	132.379915375396	6.55431274031941	10.0896269843768	3.16807479994143	21.3300430708361	2.44930257086578	14.9588971676713	10.7247334746778	2.84816902617206	1.75871009472872	1.79061482377698	12.1538056603341	0.0959537494287388	14.2200827876203	10.4231164611783	12.6602263103877	40.4478048632802	0.102731	5.03406408861563	18.4875773171728	8.14938203397008	49.5813016118109	0.184473273862016	0.37267203629666	0.0588879588972411	2.14462637267214	24.9539561472488	53.5134605701408	63.7602432246074	0.00318210746486481	13.3743421047026	51.6710697928645	40.9847390153182	9.94551648831516	12.4075188732524	0.146440193848381	4.76289720086747	0.0758632420972774	0.438661979115088	0.0170778668363719	161.593432640969	13.7579153664855	30.2701570050893
TCGA-53-7626-01	17.0804994482534	0.141668276958309	13.0231367834293	17.5650273752658	0.851676518053617	0.0483368899753975	108.373145490171	6.54632322886451	9.58273560331878	3.77726169811679	16.9605542488619	2.50513767821017	13.2367064268335	10.9655701842043	2.95667987829053	1.86557641683692	2.56082366851896	12.0910894288745	0.110071080473371	16.8341074716253	10.5920080644219	13.7802958640956	57.420562795061	0.147769016070453	6.37383708757065	18.7666455633813	8.17672385666615	41.6207093511231	0.210763003215483	0.43356425714806	0.0764784094255307	1.75422894991982	19.7190557684288	46.7504538691563	55.6602974469793	0.00349401187037857	13.0101878085988	50.1315058406621	33.0977020479143	16.7875777260951	7.77083536072083	0.146216986720955	3.79310659293858	0.0750351023821045	0.422725822926621	0.0181911654484169	155.318435702635	13.2654117973891	28.0867793541041
TCGA-44-A47G-01	13.6260459230379	0.122854925854289	13.0177376448846	17.9908054413493	0.837278437451167	0.0333899465826149	114.279583916033	6.52386632931223	9.11410951719277	3.18805925004942	18.8592622859184	2.45676038790185	13.4475393903517	10.8393168667748	2.86635181284474	1.7513824646045	2.02409313066485	12.0689106312715	0.0976840768084994	14.7960798830081	10.5315939476577	12.8331293831843	48.533975638362	0.119745100477008	5.54997907640892	18.4910463042922	7.91702494605954	43.2406435716554	0.164575888270066	0.401391438710184	0.065327991823125	1.81918814523004	19.5944030696522	49.1554732146894	58.344029629909	0.00314028442272735	12.8971034913353	49.960266946942	35.7432211131451	14.5388712931703	8.91833987471969	0.145821371980073	3.97119459511412	0.0602536508343829	0.427467342002149	0.0177082077587508	148.14403489084	13.1356355177498	26.0746574981363
TCGA-55-6969-01	15.9671876220498	0.118626160161209	13.0257803781587	18.5279841345964	0.821131537334277	0.037686919292037	112.68320769538	6.53611011687356	9.55980697697774	3.37637162504832	18.4954746841547	2.50374507293124	13.9703269245835	10.928472251648	2.93235032251125	1.81406501462575	2.06329170047203	12.2613274963558	0.107125763673544	16.5311691945874	10.4987890473953	12.298593184627	55.1522267046903	0.1330028792248	5.62857493487303	18.7271443794132	8.32790584248718	36.7401708121294	0.176531782539123	0.408885624703261	0.0715509201591102	1.57494948316366	20.2366241044524	48.918346912672	57.1021781198481	0.00305408776938189	13.1008707299603	51.5041087211015	35.5819040270415	16.9909814977086	8.05797493057819	0.144791316980369	3.0776190685981	0.053041834778773	0.382721881370048	0.01724483324946	141.361343850093	13.2139686374019	25.7336118364887
TCGA-86-7954-01	14.340092254594	0.161176728715415	13.0242653110632	17.9136745979827	0.842731953863764	0.0378490155015248	115.797982135218	6.54613524598483	8.68054884027164	3.6609398510994	19.0052376528643	2.4834975732084	14.1563251693983	10.8214979250724	2.90615171879146	1.82837140101566	2.1711539502858	12.1937254278767	0.107886365311239	16.5390882487226	10.4763360453958	13.1029315991066	50.5788937802688	0.124634367062609	5.68691739932443	18.6644060259303	8.18215144669471	43.7890210876807	0.179275555751813	0.416399936748945	0.0664307945315016	1.98274091849902	22.0158412364624	50.3714316416759	59.0644323004199	0.00326378923710758	13.1904758400013	51.1855145858152	34.9868601430978	13.681647686069	9.39814617929507	0.146565690640141	4.2513335926767	0.0782796128477584	0.448458068321322	0.0177503030516809	153.213135870716	13.3294763272976	27.5127804255788
TCGA-64-5775-01	7.81284179254347	0.139577132785098	13.0198942577702	19.3825089577263	0.789167589431049	0.0158112017032871	134.685801876045	6.50424334602579	6.91178534113969	2.6093940305091	25.5590799360405	2.39283937189225	15.9833297053487	10.464331143264	2.71647988882086	1.61235284027548	1.08505389081949	12.3973981552411	0.0889178492179143	13.5954156250584	10.205717580956	10.330190019621	33.4925073975731	0.0744662451430031	3.79804	18.1479411057288	7.8975551145177	44.4422924415001	0.0932490685179857	0.349679151491912	0.0444637030727382	2.22892544088204	24.5923741181363	60.1415829358587	67.7138582461442	0.0023838373493347	13.2531442505756	52.9846560448035	42.6169985829881	8.77940319888112	13.6051587017477	0.145509391383686	4.46533786383877	0.0480182686315169	0.46134213195167	0.0161530082349882	130.501077092385	13.0943712822263	22.3023408316789
TCGA-50-6592-01	8.07016403635635	0.179720619680589	13.0314	20.285878930535	0.798785814105946	0.0169296476179045	145.137146020075	6.5467284381738	7.42770425355948	3.01834309459605	26.6966442588359	2.44119541490656	17.8085943548026	10.4634000808585	2.78174054639009	1.71040182019891	1.1104861077719	12.6539972003728	0.100685420378383	15.5569095221021	10.1002559262876	10.2039688555358	34.6607078191966	0.0767423596373966	3.75266099286564	18.4395066564333	8.50760157159606	43.4752588793585	0.112934010952634	0.350283740002042	0.0457882364960312	2.33892955669635	30.9038639540736	63.3798939031872	70.2624746013874	0.00245262613423435	13.8827839083687	55.9625260834211	44.9387654599033	7.59843092182856	15.512462158988	0.145705858300236	4.34689356100262	0.060869498586297	0.447742012297906	0.0156392250561131	137.360592514956	13.6459104347574	25.2175202983694
TCGA-38-4625-01	8.85488319548893	0.165036964636086	13.0297337865001	19.9280869017704	0.791157712864186	0.018001426955223	138.338128312952	6.53474489901919	7.26906781811813	2.97852189943197	25.6737567231621	2.44113696267689	17.1253503761439	10.5061198378083	2.78462021514149	1.70109368490352	1.15692944048979	12.6061362723305	0.10012079314133	15.5465004191734	10.1444401218895	10.251726232738	36.7981988828734	0.0804419893627496	3.87974086116754	18.423997203001	8.39706581344098	41.5525128640829	0.108953138200055	0.357338381407095	0.0473869998156138	2.1881639436896	28.2176124707166	61.3963883052775	68.1828952679286	0.00244051285775142	13.6815801865562	55.1609121545731	43.0661127309115	8.86073138657384	13.9404241307506	0.145419844645089	4.06295392730173	0.0550170840301386	0.440736225675066	0.0158273217254591	133.163662014427	13.4277635663983	23.965929120189
TCGA-86-8054-01	11.4070557056611	0.216759422372811	13.0287357271766	18.9212193795386	0.899968452805421	0.0347713109988941	137.139245471467	6.60106088923642	10.4715893422421	3.99461763987157	20.8999211737478	2.49266913253312	15.8690065169274	10.7388766467033	2.92642425850673	1.90288311140011	2.19743260824268	12.2412330059446	0.110466270328823	16.3964719629686	10.3960357170597	13.8140611876999	42.9343817291097	0.114062418052932	5.52258502129904	18.7804429457058	8.56302872768811	54.4162380049747	0.253319868053959	0.393527905236864	0.063179624184141	2.52263715295979	30.1782429138975	54.3187495289957	64.7971140761972	0.00366063819901562	13.8678490657992	53.054581805306	40.133301145613	8.49999989599858	13.7467365253958	0.148011577700898	5.73528548040229	0.1328717257893	0.473790917076555	0.017388637292401	181.826404294995	14.2997710340361	36.2043128011678
TCGA-L9-A5IP-01	6.54077350611845	0.174844005554123	13.0227912499747	20.2126512735807	0.849372437152969	0.0162458989816522	153.761352735031	6.55762285969924	8.88745557633885	2.87477509671669	26.4200886663524	2.40844482741763	17.169035821115	10.4547074458155	2.75441753852129	1.68548921779786	1.21276689533447	12.3656353521764	0.0907687026008231	13.3983702519165	10.1941270955801	11.2787425146026	29.779395611998	0.0739347019015307	3.92214436931743	18.2897903733567	8.21938691545291	54.5079908837798	0.139979426477958	0.336680696853915	0.0452375160184367	2.67533227452595	31.5595630896394	62.2105825176771	71.934997326852	0.00276868486599406	13.8030965431862	54.1150886392512	47.6806018313459	5.73905170394418	17.8542888752299	0.146801777919498	5.7656146145269	0.0781149371840428	0.474394311254033	0.0160642790137918	158.307965588357	14.0121976272367	29.7835201192682
[truncated: 154 more rows]
[truncated: 318 more columns]
